# Supplementary material for: Pediatric Clinical Classification System for use in Canadian inpatient settings
Source: PLoS One. 2022 Aug 25;17(8):e0273580. doi: 10.1371/journal.pone.0273580 (PMC9409563; doi:10.1371/journal.pone.0273580)
Supplement: S1 Data — (XLSX) [file pone.0273580.s001.xlsx]

## Sheet: Title Page
PECCS-CA for ICD-10 CA codes
Date :	2022-02-09
Version #	10
Developed by:
Principal Investigators		Dr. Sanjay Mahant & Dr. Peter Gill
Research Team		Rashid Anwar
		Thaksha Thavam
Organization		Child Health Evaluation Sciences (CHES)
		Department of Pediatrics
		The Hospital for Sick Children (SickKids)
Address		Peter Gilgan Centre for Research & Learning [PGCRL]
		686 Bay Street, 11th floor
		Toronto, Ontario
		Canada M5G 0A4
Contact Person(s)
Dr. Sanjay Mahant		Dr. Peter Gill
sanjay.mahant@sickkids.ca		peter.gill@sickkids.ca

## Sheet: Summary
Objective
The objective of this document was to develop unique, mutually exclusive groupings of ICD-10-CA diagnosis codes that are meaningful for use in pediatric hospital care research. The Pediatric Clinical Classification System for use in Canada (PECCS-CA) was developed from translating the original PECCS for the United States ICD-10 system (ICD-10-CM) to ICD-10-CA.
References
1. Children’s Hospital Association. Pediatric Clinical Classification System (PECCS) codes. 2020. Accessed January 9, 2021. https://www.childrenshospitals.org/Research-and-Data/Pediatric-Data-and-Trends/2020/Pediatric-Clinical-Classification-System-PECCS
2. Gill PJ, Anwar MR, Thavam T, Hall M, Rodean J, Mahant S. Pediatric Clinical Classification System for Use in Inpatient Settings. JAMA Pediatr. 2021;175(5):525–527. doi:10.1001/jamapediatrics.2020.6007
Details regarding the tab 'ICD-10 with PECCS-CA Codes'
Columns	Label	Description					Tally	Note
Column A	ICD-10-CA Code	Mutually excluside ICD-10-CA code					16992	No 'Blanks', includes External & Residual Codes
Column B	ICD-10-CA Code Description	Mutually exclusive ICD-10-CA code description					16992	No 'Blanks', includes External & Residual Codes
Column C	PECCS-CA Code	Mutually exclusive ID code for each category					782	No 'Blanks'; Tally indicates number of unique codes (one N/A)
Column D	PECCS-CA Category Description	Mutually exclusive label for each category					782	No 'Blanks'; Tally indicates number of unique labels (one N/A)
Column E	Clinical Group	Proposed clinical group					3	Tally Excludes 'N/A', 'Blank', 'Administrative'
Column F	Addition/Revision Date	The date where changes are made to PECCS-CA
Column G	Comments	Comments related to the new changes made
Details regarding the tab 'PECCS-CA Code Categories'
Columns	Label	Description					Tally	Note
Column A	PECCS-CA Code	Mutually exclusive ID code for each category					782	No 'Blanks'; Tally indicates number of unique codes (one N/A)
Column B	PECCS-CA Category Description	Mutually exclusive label for each category					782	No 'Blanks'; Tally indicates number of unique labels (one N/A)

## Sheet: ICD-10 with PECCS-CA Codes
ICD-10-CA Code	ICD-10-CA Code Description	PECCS-CA Code	PECCS-CA Category Description	Clinical Group	Addition/Revision Date	Comments
A000	Cholera due to Vibrio cholerae 01, biovar cholerae	135001	Gastroenteritis, infectious	Medical
A001	Cholera due to Vibrio cholerae 01, biovar eltor	135001	Gastroenteritis, infectious	Medical
A009	Cholera, unspecified	135001	Gastroenteritis, infectious	Medical
A010	Typhoid fever	135001	Gastroenteritis, infectious	Medical
A011	Paratyphoid fever A	135001	Gastroenteritis, infectious	Medical
A012	Paratyphoid fever B	135001	Gastroenteritis, infectious	Medical
A013	Paratyphoid fever C	135001	Gastroenteritis, infectious	Medical
A014	Paratyphoid fever, unspecified	135001	Gastroenteritis, infectious	Medical
A020	Salmonella enteritis	135001	Gastroenteritis, infectious	Medical
A021	Salmonella sepsis	002000	Septicemia (except in labor)	Medical
A022	Localized salmonella infections	135001	Gastroenteritis, infectious	Medical
A028	Other specified salmonella infections	135001	Gastroenteritis, infectious	Medical
A029	Salmonella infection, unspecified	135001	Gastroenteritis, infectious	Medical
A030	Shigellosis due to Shigella dysenteriae	135001	Gastroenteritis, infectious	Medical
A031	Shigellosis due to Shigella flexneri	135001	Gastroenteritis, infectious	Medical
A032	Shigellosis due to Shigella boydii	135001	Gastroenteritis, infectious	Medical
A033	Shigellosis due to Shigella sonnei	135001	Gastroenteritis, infectious	Medical
A038	Other shigellosis	135001	Gastroenteritis, infectious	Medical
A039	Shigellosis, unspecified	135001	Gastroenteritis, infectious	Medical
A040	Enteropathogenic Escherichia coli infection	135001	Gastroenteritis, infectious	Medical
A041	Enterotoxigenic Escherichia coli infection	135001	Gastroenteritis, infectious	Medical
A042	Enteroinvasive Escherichia coli infection	135001	Gastroenteritis, infectious	Medical
A043	Enterohaemorrhagic Escherichia coli infection	135001	Gastroenteritis, infectious	Medical
A044	Other intestinal Escherichia coli infections	135001	Gastroenteritis, infectious	Medical
A045	Campylobacter enteritis	135001	Gastroenteritis, infectious	Medical
A046	Enteritis due to Yersinia enterocolitica	135001	Gastroenteritis, infectious	Medical
A047	Enterocolitis due to Clostridium difficile	135002	Clostridium difficile infection	Medical
A048	Other specified bacterial intestinal infections	135001	Gastroenteritis, infectious	Medical
A049	Bacterial intestinal infection, unspecified	135001	Gastroenteritis, infectious	Medical
A050	Foodborne staphylococcal intoxication	135001	Gastroenteritis, infectious	Medical
A051	Botulism	135001	Gastroenteritis, infectious	Medical
A052	Foodborne Clostridium perfringens [Clostridium welchii] intoxication	135001	Gastroenteritis, infectious	Medical
A053	Foodborne Vibrio parahaemolyticus intoxication	135001	Gastroenteritis, infectious	Medical
A054	Foodborne Bacillus cereus intoxication	135001	Gastroenteritis, infectious	Medical
A0580	Foodborne Vibrio vulnificus intoxication	135001	Gastroenteritis, infectious	Medical
A0588	Other specified bacterial foodborne intoxications	135001	Gastroenteritis, infectious	Medical
A059	Bacterial foodborne intoxication, unspecified	135001	Gastroenteritis, infectious	Medical
A060	Acute amoebic dysentery	135001	Gastroenteritis, infectious	Medical
A061	Chronic intestinal amoebiasis	135001	Gastroenteritis, infectious	Medical
A062	Amoebic nondysenteric colitis	135001	Gastroenteritis, infectious	Medical
A063	Amoeboma of intestine	135001	Gastroenteritis, infectious	Medical
A064	Amoebic liver abscess	135001	Gastroenteritis, infectious	Medical
A065	Amoebic lung abscess	135001	Gastroenteritis, infectious	Medical
A066	Amoebic brain abscess	135001	Gastroenteritis, infectious	Medical
A067	Cutaneous amoebiasis	135001	Gastroenteritis, infectious	Medical
A068	Amoebic infection of other sites	135001	Gastroenteritis, infectious	Medical
A069	Amoebiasis, unspecified	135001	Gastroenteritis, infectious	Medical
A070	Balantidiasis	135001	Gastroenteritis, infectious	Medical
A071	Giardiasis [lambliasis]	135001	Gastroenteritis, infectious	Medical
A072	Cryptosporidiosis	135001	Gastroenteritis, infectious	Medical
A073	Isosporiasis	135001	Gastroenteritis, infectious	Medical
A078	Other specified protozoal intestinal diseases	135001	Gastroenteritis, infectious	Medical
A079	Protozoal intestinal disease, unspecified	135001	Gastroenteritis, infectious	Medical
A080	Rotaviral enteritis	135001	Gastroenteritis, infectious	Medical
A081	Acute gastroenteropathy due to Norwalk agent	135001	Gastroenteritis, infectious	Medical
A082	Adenoviral enteritis	135001	Gastroenteritis, infectious	Medical
A083	Other viral enteritis	135001	Gastroenteritis, infectious	Medical
A084	Viral intestinal infection, unspecified	135001	Gastroenteritis, infectious	Medical
A085	Other specified intestinal infections	135001	Gastroenteritis, infectious	Medical
A09	Diarrhoea and gastroenteritis of presumed infectious origin	135001	Gastroenteritis, infectious	Medical
A090	Other and unspecified gastroenteritis and colitis of infectious origin	135001	Gastroenteritis, infectious	Medical
A099	Gastroenteritis and colitis of unspecified origin	135001	Gastroenteritis, infectious	Medical
A150	Tuberculosis of lung, confirmed by sputum microscopy with or without culture	001000	Tuberculosis	Medical
A1500	Tuberculosis of lung, confirmed by sputum microscopy with or without culture, with cavitation	001000	Tuberculosis	Medical
A1501	Tuberculosis of lung, confirmed by sputum microscopy with or without culture, without cavitation or unspecified	001000	Tuberculosis	Medical
A151	Tuberculosis of lung, confirmed by culture only	001000	Tuberculosis	Medical
A152	Tuberculosis of lung, confirmed histologically	001000	Tuberculosis	Medical
A1520	Tuberculosis of lung, confirmed histologically, with cavitation	001000	Tuberculosis	Medical
A1521	Tuberculosis of lung, confirmed histologically, without cavitation or unspecified	001000	Tuberculosis	Medical
A153	Tuberculosis of lung, confirmed by unspecified means	001000	Tuberculosis	Medical
A1530	Tuberculosis of lung, confirmed by unspecified means, with cavitation	001000	Tuberculosis	Medical
A1531	Tuberculosis of lung, confirmed by unspecified means, without cavitation or unspecified	001000	Tuberculosis	Medical
A154	Tuberculosis of intrathoracic lymph nodes, confirmed bacteriologically and histologically	001000	Tuberculosis	Medical
A155	Tuberculosis of larynx, trachea and bronchus confirmed bacteriologically and histologically	001000	Tuberculosis	Medical
A156	Tuberculous pleurisy, confirmed bacteriologically and histologically	001000	Tuberculosis	Medical
A157	Primary respiratory tuberculosis, confirmed bacteriologically and histologically	001000	Tuberculosis	Medical
A158	Other respiratory tuberculosis, confirmed bacteriologically and histologically	001000	Tuberculosis	Medical
A159	Respiratory tuberculosis unspecified, confirmed bacteriologically and histologically	001000	Tuberculosis	Medical
A1590	Respiratory tuberculosis unspecified, confirmed bacteriologically and histologically with cavitation	001000	Tuberculosis	Medical
A1591	Respiratory tuberculosis unspecified, confirmed bacteriologically and histologically, without cavitation or unspecified	001000	Tuberculosis	Medical
A160	Tuberculosis of lung, bacteriologically and histologically negative	001000	Tuberculosis	Medical
A161	Tuberculosis of lung, bacteriological and histological examination not done	001000	Tuberculosis	Medical
A1610	Tuberculosis of lung, bacteriological and histological examination not done, with cavitation	001000	Tuberculosis	Medical
A1611	Tuberculosis of lung, bacteriological and histological examination not done, without cavitation or unspecified	001000	Tuberculosis	Medical
A162	Tuberculosis of lung, without mention of bacteriological or histological confirmation	001000	Tuberculosis	Medical
A1620	Tuberculosis of lung, without mention of bacteriological or histological confirmation, with cavitation	001000	Tuberculosis	Medical
A1621	Tuberculosis of lung, without mention of bacteriological or histological confirmation, without cavitation or unspecified	001000	Tuberculosis	Medical
A163	Tuberculosis of intrathoracic lymph nodes, without mention of bacteriological or histological confirmation	001000	Tuberculosis	Medical
A164	Tuberculosis of larynx, trachea and bronchus, without mention of bacteriological or histological confirmation	001000	Tuberculosis	Medical
A165	Tuberculous pleurisy, without mention of bacteriological or histological confirmation	001000	Tuberculosis	Medical
A167	Primary respiratory tuberculosis without mention of bacteriological or histological confirmation	001000	Tuberculosis	Medical
A168	Other respiratory tuberculosis, without mention of bacteriological or histological confirmation	001000	Tuberculosis	Medical
A169	Respiratory tuberculosis unspecified, without mention of bacteriological or histological confirmation	001000	Tuberculosis	Medical
A1690	Respiratory tuberculosis unspecified, without mention of bacteriological or histological confirmation, with cavitation	001000	Tuberculosis	Medical
A1691	Respiratory tuberculosis unspecified, without mention of bacteriological or histological confirmation, without cavitation or unspecified	001000	Tuberculosis	Medical
A170	Tuberculous meningitis	001000	Tuberculosis	Medical
A171	Meningeal tuberculoma	001000	Tuberculosis	Medical
A178	Other tuberculosis of nervous system	001000	Tuberculosis	Medical
A179	Tuberculosis of nervous system, unspecified	001000	Tuberculosis	Medical
A180	Tuberculosis of bones and joints	001000	Tuberculosis	Medical
A181	Tuberculosis of genitourinary system	001000	Tuberculosis	Medical
A182	Tuberculous peripheral lymphadenopathy	001000	Tuberculosis	Medical
A183	Tuberculosis of intestines, peritoneum and mesenteric lymph nodes	001000	Tuberculosis	Medical
A184	Tuberculosis of skin and subcutaneous tissue	001000	Tuberculosis	Medical
A185	Tuberculosis of eye	001000	Tuberculosis	Medical
A186	Tuberculosis of ear	001000	Tuberculosis	Medical
A187	Tuberculosis of adrenal glands	001000	Tuberculosis	Medical
A188	Tuberculosis of other specified organs	001000	Tuberculosis	Medical
A190	Acute miliary tuberculosis of a single specified site	001000	Tuberculosis	Medical
A191	Acute miliary tuberculosis of multiple sites	001000	Tuberculosis	Medical
A192	Acute miliary tuberculosis, unspecified	001000	Tuberculosis	Medical
A198	Other miliary tuberculosis	001000	Tuberculosis	Medical
A199	Miliary tuberculosis, unspecified	001000	Tuberculosis	Medical
A200	Bubonic plague	003000	Bacterial infection; unspecified site	Medical
A201	Cellulocutaneous plague	901	Cellulitis	Medical
A202	Pneumonic plague	910	Pneumonia	Medical
A203	Plague meningitis	076000	Meningitis (except that caused by tuberculosis or sexually transmitted disease)	Medical
A207	Septicaemic plague	002000	Septicemia (except in labor)	Medical
A208	Other forms of plague	003000	Bacterial infection; unspecified site	Medical
A209	Plague, unspecified	003000	Bacterial infection; unspecified site	Medical
A210	Ulceroglandular tularaemia	901	Cellulitis	Medical
A211	Oculoglandular tularaemia	090000	Inflammation; infection of eye (except that caused by tuberculosis or sexually transmitted disease)	Medical/Surgical
A212	Pulmonary tularaemia	910	Pneumonia	Medical
A213	Gastrointestinal tularaemia	135001	Gastroenteritis, infectious	Medical
A217	Generalized tularaemia	003000	Bacterial infection; unspecified site	Medical
A218	Other forms of tularaemia	003000	Bacterial infection; unspecified site	Medical
A219	Tularaemia, unspecified	003000	Bacterial infection; unspecified site	Medical
A220	Cutaneous anthrax	901	Cellulitis	Medical
A221	Pulmonary anthrax	910	Pneumonia	Medical
A222	Gastrointestinal anthrax	135001	Gastroenteritis, infectious	Medical
A227	Anthrax sepsis	002000	Septicemia (except in labor)	Medical
A228	Other forms of anthrax	003000	Bacterial infection; unspecified site	Medical
A229	Anthrax, unspecified	003000	Bacterial infection; unspecified site	Medical
A230	Brucellosis due to Brucella melitensis	003000	Bacterial infection; unspecified site	Medical
A231	Brucellosis due to Brucella abortus	003000	Bacterial infection; unspecified site	Medical
A232	Brucellosis due to Brucella suis	003000	Bacterial infection; unspecified site	Medical
A233	Brucellosis due to Brucella canis	003000	Bacterial infection; unspecified site	Medical
A238	Other brucellosis	003000	Bacterial infection; unspecified site	Medical
A239	Brucellosis, unspecified	003000	Bacterial infection; unspecified site	Medical
A240	Glanders	003000	Bacterial infection; unspecified site	Medical
A241	Acute and fulminating melioidosis	003000	Bacterial infection; unspecified site	Medical
A242	Subacute and chronic melioidosis	003000	Bacterial infection; unspecified site	Medical
A243	Other melioidosis	003000	Bacterial infection; unspecified site	Medical
A244	Melioidosis, unspecified	003000	Bacterial infection; unspecified site	Medical
A250	Spirillosis	003000	Bacterial infection; unspecified site	Medical
A251	Streptobacillosis	003000	Bacterial infection; unspecified site	Medical
A259	Rat-bite fever, unspecified	003000	Bacterial infection; unspecified site	Medical
A260	Cutaneous erysipeloid	003000	Bacterial infection; unspecified site	Medical
A267	Erysipelothrix sepsis	002000	Septicemia (except in labor)	Medical
A268	Other forms of erysipeloid	003000	Bacterial infection; unspecified site	Medical
A269	Erysipeloid, unspecified	003000	Bacterial infection; unspecified site	Medical
A270	Leptospirosis icterohaemorrhagica	008000	Other infections; including parasitic	Medical
A278	Other forms of leptospirosis	003000	Bacterial infection; unspecified site	Medical
A279	Leptospirosis, unspecified	008000	Other infections; including parasitic	Medical
A280	Pasteurellosis	003000	Bacterial infection; unspecified site	Medical
A281	Cat-scratch disease	003000	Bacterial infection; unspecified site	Medical
A282	Extraintestinal yersiniosis	003000	Bacterial infection; unspecified site	Medical
A288	Other specified zoonotic bacterial diseases, not elsewhere classified	003000	Bacterial infection; unspecified site	Medical
A289	Zoonotic bacterial disease, unspecified	003000	Bacterial infection; unspecified site	Medical
A300	Indeterminate leprosy	003000	Bacterial infection; unspecified site	Medical
A301	Tuberculoid leprosy	003000	Bacterial infection; unspecified site	Medical
A302	Borderline tuberculoid leprosy	003000	Bacterial infection; unspecified site	Medical
A303	Borderline leprosy	003000	Bacterial infection; unspecified site	Medical
A304	Borderline lepromatous leprosy	003000	Bacterial infection; unspecified site	Medical
A305	Lepromatous leprosy	003000	Bacterial infection; unspecified site	Medical
A308	Other forms of leprosy	003000	Bacterial infection; unspecified site	Medical
A309	Leprosy, unspecified	003000	Bacterial infection; unspecified site	Medical
A310	Pulmonary mycobacterial infection	910	Pneumonia	Medical
A311	Cutaneous mycobacterial infection	901	Cellulitis	Medical
A312	Disseminated mycobacterium avium-intracellulare complex [DMAC] infection	003000	Bacterial infection; unspecified site	Medical
A318	Other mycobacterial infections	003000	Bacterial infection; unspecified site	Medical
A319	Mycobacterial infection, unspecified	003000	Bacterial infection; unspecified site	Medical
A320	Cutaneous listeriosis	003000	Bacterial infection; unspecified site	Medical
A321	Listerial meningitis and meningoencephalitis	076000	Meningitis (except that caused by tuberculosis or sexually transmitted disease)	Medical
A327	Listerial sepsis	002000	Septicemia (except in labor)	Medical
A328	Other forms of listeriosis	003000	Bacterial infection; unspecified site	Medical
A329	Listeriosis, unspecified	003000	Bacterial infection; unspecified site	Medical
A33	Tetanus neonatorum	224005	Tetanus neonatorum	Medical
A34	Obstetrical tetanus	195000	Other complications of birth; puerperium affecting management of mother	Medical
A35	Other tetanus	003000	Bacterial infection; unspecified site	Medical
A360	Pharyngeal diphtheria	126003	Diphtheria	Surgical
A361	Nasopharyngeal diphtheria	126003	Diphtheria	Surgical
A362	Laryngeal diphtheria	126003	Diphtheria	Surgical
A363	Cutaneous diphtheria	901	Cellulitis	Medical
A368	Other diphtheria	003000	Bacterial infection; unspecified site	Medical
A369	Diphtheria, unspecified	003000	Bacterial infection; unspecified site	Medical
A370	Whooping cough due to Bordetella pertussis	910	Pneumonia	Medical
A371	Whooping cough due to Bordetella parapertussis	910	Pneumonia	Medical
A378	Whooping cough due to other Bordetella species	003001	Pertussis	Medical
A379	Whooping cough, unspecified	003001	Pertussis	Medical
A38	Scarlet fever	003000	Bacterial infection; unspecified site	Medical
A390	Meningococcal meningitis	076000	Meningitis (except that caused by tuberculosis or sexually transmitted disease)	Medical
A391	Waterhouse-Friderichsen syndrome	003000	Bacterial infection; unspecified site	Medical
A392	Acute meningococcaemia	002000	Septicemia (except in labor)	Medical
A393	Chronic meningococcaemia	002000	Septicemia (except in labor)	Medical
A394	Meningococcaemia, unspecified	002000	Septicemia (except in labor)	Medical
A395	Meningococcal heart disease	097000	Peri-; endo-; and myocarditis; cardiomyopathy (except that caused by tuberculosis or sexually transmitted disease)	Medical
A398	Other meningococcal infections	003000	Bacterial infection; unspecified site	Medical
A399	Meningococcal infection, unspecified	003000	Bacterial infection; unspecified site	Medical
A400	Sepsis due to streptococcus, group A	002000	Septicemia (except in labor)	Medical
A401	Sepsis due to streptococcus, group B	002000	Septicemia (except in labor)	Medical
A402	Sepsis due to streptococcus, group D	002000	Septicemia (except in labor)	Medical
A4020	Sepsis due to Streptococcus, group D	002000	Septicemia (except in labor)	Medical
A4021	Sepsis due to enterococcus	002000	Septicemia (except in labor)	Medical
A403	Sepsis due to Streptococcus pneumoniae	002000	Septicemia (except in labor)	Medical
A408	Other streptococcal sepsis	002000	Septicemia (except in labor)	Medical
A409	Streptococcal sepsis, unspecified	002000	Septicemia (except in labor)	Medical
A410	Sepsis due to Staphylococcus aureus	002000	Septicemia (except in labor)	Medical
A411	Sepsis due to other specified staphylococcus	002000	Septicemia (except in labor)	Medical
A412	Sepsis due to unspecified staphylococcus	002000	Septicemia (except in labor)	Medical
A413	Sepsis due to Haemophilus influenzae	002000	Septicemia (except in labor)	Medical
A414	Sepsis due to anaerobes	002000	Septicemia (except in labor)	Medical
A4150	Sepsis due to Escherichia coli [E.coli]	002000	Septicemia (except in labor)	Medical
A4151	Sepsis due to Pseudomonas	002000	Septicemia (except in labor)	Medical
A4152	Sepsis due to Serratia	002000	Septicemia (except in labor)	Medical
A4158	Sepsis due to other Gram-negative organisms	002000	Septicemia (except in labor)	Medical
A4159	Gram-negative septicaemia, unspecified	002000	Septicemia (except in labor)	Medical
A418	Other specified sepsis	002000	Septicemia (except in labor)	Medical
A4180	Sepsis due to Enterococcus	002000	Septicemia (except in labor)	Medical
A4188	Other specified sepsis	002000	Septicemia (except in labor)	Medical
A419	Sepsis, unspecified	002000	Septicemia (except in labor)	Medical
A420	Pulmonary actinomycosis	003000	Bacterial infection; unspecified site	Medical
A421	Abdominal actinomycosis	003000	Bacterial infection; unspecified site	Medical
A422	Cervicofacial actinomycosis	003000	Bacterial infection; unspecified site	Medical
A427	Actinomycotic sepsis	002000	Septicemia (except in labor)	Medical
A428	Other forms of actinomycosis	003000	Bacterial infection; unspecified site	Medical
A429	Actinomycosis, unspecified	003000	Bacterial infection; unspecified site	Medical
A430	Pulmonary nocardiosis	910	Pneumonia	Medical
A431	Cutaneous nocardiosis	901	Cellulitis	Medical
A438	Other forms of nocardiosis	003000	Bacterial infection; unspecified site	Medical
A439	Nocardiosis, unspecified	003000	Bacterial infection; unspecified site	Medical
A440	Systemic bartonellosis	003000	Bacterial infection; unspecified site	Medical
A441	Cutaneous and mucocutaneous bartonellosis	003000	Bacterial infection; unspecified site	Medical
A448	Other forms of bartonellosis	003000	Bacterial infection; unspecified site	Medical
A449	Bartonellosis, unspecified	003000	Bacterial infection; unspecified site	Medical
A46	Erysipelas	901	Cellulitis	Medical
A480	Gas gangrene	003000	Bacterial infection; unspecified site	Medical
A481	Legionnaires' disease	910	Pneumonia	Medical
A482	Nonpneumonic Legionnaires' disease [Pontiac fever]	003000	Bacterial infection; unspecified site	Medical
A483	Toxic shock syndrome	003002	Toxic shock syndrome	Medical
A484	Brazilian purpuric fever	003000	Bacterial infection; unspecified site	Medical
A488	Other specified bacterial diseases	003000	Bacterial infection; unspecified site	Medical
A4880	Necrotizing fasciitis	211000	Other connective tissue disease	Medical/Surgical
A4888	Other specified bacterial diseases	003000	Bacterial infection; unspecified site	Medical
A490	Staphylococcal infection, unspecified site	003000	Bacterial infection; unspecified site	Medical
A491	Streptococcal infection, unspecified site	003000	Bacterial infection; unspecified site	Medical
A492	Haemophilus influenzae infection, unspecified site	003000	Bacterial infection; unspecified site	Medical
A493	Mycoplasma infection, unspecified site	003000	Bacterial infection; unspecified site	Medical
A498	Other bacterial infections of unspecified site	003000	Bacterial infection; unspecified site	Medical
A499	Bacterial infection, unspecified	003000	Bacterial infection; unspecified site	Medical
A500	Early congenital syphilis, symptomatic	009000	Sexually transmitted infections (not HIV or hepatitis)	Medical
A501	Early congenital syphilis, latent	009000	Sexually transmitted infections (not HIV or hepatitis)	Medical
A502	Early congenital syphilis, unspecified	009000	Sexually transmitted infections (not HIV or hepatitis)	Medical
A503	Late congenital syphilitic oculopathy	009000	Sexually transmitted infections (not HIV or hepatitis)	Medical
A504	Late congenital neurosyphilis [juvenile neurosyphilis]	009000	Sexually transmitted infections (not HIV or hepatitis)	Medical
A505	Other late congenital syphilis, symptomatic	009000	Sexually transmitted infections (not HIV or hepatitis)	Medical
A506	Late congenital syphilis, latent	009000	Sexually transmitted infections (not HIV or hepatitis)	Medical
A507	Late congenital syphilis, unspecified	009000	Sexually transmitted infections (not HIV or hepatitis)	Medical
A509	Congenital syphilis, unspecified	009000	Sexually transmitted infections (not HIV or hepatitis)	Medical
A510	Primary genital syphilis	009000	Sexually transmitted infections (not HIV or hepatitis)	Medical
A511	Primary anal syphilis	009000	Sexually transmitted infections (not HIV or hepatitis)	Medical
A512	Primary syphilis of other sites	009000	Sexually transmitted infections (not HIV or hepatitis)	Medical
A513	Secondary syphilis of skin and mucous membranes	009000	Sexually transmitted infections (not HIV or hepatitis)	Medical
A514	Other secondary syphilis	009000	Sexually transmitted infections (not HIV or hepatitis)	Medical
A515	Early syphilis, latent	009000	Sexually transmitted infections (not HIV or hepatitis)	Medical
A519	Early syphilis, unspecified	009000	Sexually transmitted infections (not HIV or hepatitis)	Medical
A520	Cardiovascular syphilis	009000	Sexually transmitted infections (not HIV or hepatitis)	Medical
A521	Symptomatic neurosyphilis	009000	Sexually transmitted infections (not HIV or hepatitis)	Medical
A522	Asymptomatic neurosyphilis	009000	Sexually transmitted infections (not HIV or hepatitis)	Medical
A523	Neurosyphilis, unspecified	009000	Sexually transmitted infections (not HIV or hepatitis)	Medical
A527	Other symptomatic late syphilis	009000	Sexually transmitted infections (not HIV or hepatitis)	Medical
A528	Late syphilis, latent	009000	Sexually transmitted infections (not HIV or hepatitis)	Medical
A529	Late syphilis, unspecified	009000	Sexually transmitted infections (not HIV or hepatitis)	Medical
A530	Latent syphilis, unspecified as early or late	009000	Sexually transmitted infections (not HIV or hepatitis)	Medical
A539	Syphilis, unspecified	009000	Sexually transmitted infections (not HIV or hepatitis)	Medical
A540	Gonococcal infection of lower genitourinary tract without periurethral or accessory gland abscess	009000	Sexually transmitted infections (not HIV or hepatitis)	Medical
A541	Gonococcal infection of lower genitourinary tract with periurethral and accessory gland abscess	009000	Sexually transmitted infections (not HIV or hepatitis)	Medical
A542	Gonococcal pelviperitonitis and other gonococcal genitourinary infections	009000	Sexually transmitted infections (not HIV or hepatitis)	Medical
A543	Gonococcal infection of eye	009000	Sexually transmitted infections (not HIV or hepatitis)	Medical
A544	Gonococcal infection of musculoskeletal system	009000	Sexually transmitted infections (not HIV or hepatitis)	Medical
A545	Gonococcal pharyngitis	009000	Sexually transmitted infections (not HIV or hepatitis)	Medical
A546	Gonococcal infection of anus and rectum	009000	Sexually transmitted infections (not HIV or hepatitis)	Medical
A548	Other gonococcal infections	009000	Sexually transmitted infections (not HIV or hepatitis)	Medical
A5486	Gonococcal sepsis	002000	Septicemia (except in labor)	Medical
A5488	Other gonococcal infections	009000	Sexually transmitted infections (not HIV or hepatitis)	Medical
A549	Gonococcal infection, unspecified	009000	Sexually transmitted infections (not HIV or hepatitis)	Medical
A55	Chlamydial lymphogranuloma (venereum)	009000	Sexually transmitted infections (not HIV or hepatitis)	Medical
A560	Chlamydial infection of lower genitourinary tract	009000	Sexually transmitted infections (not HIV or hepatitis)	Medical
A561	Chlamydial infection of pelviperitoneum and other genitourinary organs	009000	Sexually transmitted infections (not HIV or hepatitis)	Medical
A562	Chlamydial infection of genitourinary tract, unspecified	009000	Sexually transmitted infections (not HIV or hepatitis)	Medical
A563	Chlamydial infection of anus and rectum	009000	Sexually transmitted infections (not HIV or hepatitis)	Medical
A564	Chlamydial infection of pharynx	009000	Sexually transmitted infections (not HIV or hepatitis)	Medical
A568	Sexually transmitted chlamydial infection of other sites	009000	Sexually transmitted infections (not HIV or hepatitis)	Medical
A57	Chancroid	009000	Sexually transmitted infections (not HIV or hepatitis)	Medical
A58	Granuloma inguinale	009000	Sexually transmitted infections (not HIV or hepatitis)	Medical
A590	Urogenital trichomoniasis	008000	Other infections; including parasitic	Medical
A598	Trichomoniasis of other sites	008000	Other infections; including parasitic	Medical
A599	Trichomoniasis, unspecified	008000	Other infections; including parasitic	Medical
A600	Herpesviral infection of genitalia and urogenital tract	007000	Viral infection	Medical
A601	Herpesviral infection of perianal skin and rectum	007000	Viral infection	Medical
A609	Anogenital herpesviral infection, unspecified	007000	Viral infection	Medical
A630	Anogenital (venereal) warts	007000	Viral infection	Medical
A638	Other specified predominantly sexually transmitted diseases	009000	Sexually transmitted infections (not HIV or hepatitis)	Medical
A64	Unspecified sexually transmitted disease	009000	Sexually transmitted infections (not HIV or hepatitis)	Medical
A65	Nonvenereal syphilis	008000	Other infections; including parasitic	Medical
A660	Initial lesions of yaws	008000	Other infections; including parasitic	Medical
A661	Multiple papillomata and wet crab yaws	008000	Other infections; including parasitic	Medical
A662	Other early skin lesions of yaws	008000	Other infections; including parasitic	Medical
A663	Hyperkeratosis of yaws	008000	Other infections; including parasitic	Medical
A664	Gummata and ulcers of yaws	008000	Other infections; including parasitic	Medical
A665	Gangosa	008000	Other infections; including parasitic	Medical
A666	Bone and joint lesions of yaws	008000	Other infections; including parasitic	Medical
A667	Other manifestations of yaws	008000	Other infections; including parasitic	Medical
A668	Latent yaws	008000	Other infections; including parasitic	Medical
A669	Yaws, unspecified	008000	Other infections; including parasitic	Medical
A670	Primary lesions of pinta	008000	Other infections; including parasitic	Medical
A671	Intermediate lesions of pinta	008000	Other infections; including parasitic	Medical
A672	Late lesions of pinta	008000	Other infections; including parasitic	Medical
A673	Mixed lesions of pinta	008000	Other infections; including parasitic	Medical
A679	Pinta, unspecified	008000	Other infections; including parasitic	Medical
A680	Louse-borne relapsing fever	008000	Other infections; including parasitic	Medical
A681	Tick-borne relapsing fever	008000	Other infections; including parasitic	Medical
A689	Relapsing fever, unspecified	008000	Other infections; including parasitic	Medical
A690	Necrotizing ulcerative stomatitis	008000	Other infections; including parasitic	Medical
A691	Other Vincent's infections	008000	Other infections; including parasitic	Medical
A692	Lyme disease	008000	Other infections; including parasitic	Medical
A698	Other specified spirochaetal infections	008000	Other infections; including parasitic	Medical
A699	Spirochaetal infection, unspecified	008000	Other infections; including parasitic	Medical
A70	Chlamydia psittaci infection	003000	Bacterial infection; unspecified site	Medical
A710	Initial stage of trachoma	090000	Inflammation; infection of eye (except that caused by tuberculosis or sexually transmitted disease)	Medical/Surgical
A711	Active stage of trachoma	090000	Inflammation; infection of eye (except that caused by tuberculosis or sexually transmitted disease)	Medical/Surgical
A719	Trachoma, unspecified	090000	Inflammation; infection of eye (except that caused by tuberculosis or sexually transmitted disease)	Medical/Surgical
A740	Chlamydial conjunctivitis	090000	Inflammation; infection of eye (except that caused by tuberculosis or sexually transmitted disease)	Medical/Surgical
A748	Other chlamydial diseases	003000	Bacterial infection; unspecified site	Medical
A749	Chlamydial infection, unspecified	003000	Bacterial infection; unspecified site	Medical
A750	Epidemic louse-borne typhus fever due to Rickettsia prowazekii	008000	Other infections; including parasitic	Medical
A751	Recrudescent typhus [Brill's disease]	008000	Other infections; including parasitic	Medical
A752	Typhus fever due to Rickettsia typhi	008000	Other infections; including parasitic	Medical
A753	Typhus fever due to Rickettsia tsutsugamushi	008000	Other infections; including parasitic	Medical
A759	Typhus fever, unspecified	008000	Other infections; including parasitic	Medical
A770	Spotted fever due to Rickettsia rickettsii	008000	Other infections; including parasitic	Medical
A771	Spotted fever due to Rickettsia conorii	008000	Other infections; including parasitic	Medical
A772	Spotted fever due to Rickettsia sibirica	008000	Other infections; including parasitic	Medical
A773	Spotted fever due to Rickettsia australis	008000	Other infections; including parasitic	Medical
A778	Other spotted fevers	008000	Other infections; including parasitic	Medical
A779	Spotted fever, unspecified	008000	Other infections; including parasitic	Medical
A78	Q fever	003000	Bacterial infection; unspecified site	Medical
A790	Trench fever	008000	Other infections; including parasitic	Medical
A791	Rickettsialpox due to Rickettsia akari	008000	Other infections; including parasitic	Medical
A798	Other specified rickettsioses	008000	Other infections; including parasitic	Medical
A799	Rickettsiosis, unspecified	008000	Other infections; including parasitic	Medical
A800	Acute paralytic poliomyelitis, vaccine-associated	078000	Other CNS infection and poliomyelitis	Medical/Surgical
A801	Acute paralytic poliomyelitis, wild virus, imported	078000	Other CNS infection and poliomyelitis	Medical/Surgical
A802	Acute paralytic poliomyelitis, wild virus, indigenous	078000	Other CNS infection and poliomyelitis	Medical/Surgical
A803	Acute paralytic poliomyelitis, other and unspecified	078000	Other CNS infection and poliomyelitis	Medical/Surgical
A804	Acute nonparalytic poliomyelitis	078000	Other CNS infection and poliomyelitis	Medical/Surgical
A809	Acute poliomyelitis, unspecified	078000	Other CNS infection and poliomyelitis	Medical/Surgical
A810	Creutzfeldt-Jakob disease	078000	Other CNS infection and poliomyelitis	Medical/Surgical
A811	Subacute sclerosing panencephalitis	077000	Encephalitis (except that caused by tuberculosis or sexually transmitted disease)	Medical
A812	Progressive multifocal leukoencephalopathy	078000	Other CNS infection and poliomyelitis	Medical/Surgical
A818	Other atypical virus infections of central nervous system	078000	Other CNS infection and poliomyelitis	Medical/Surgical
A819	Atypical virus infection of central nervous system, unspecified	078000	Other CNS infection and poliomyelitis	Medical/Surgical
A820	Sylvatic rabies	007000	Viral infection	Medical
A821	Urban rabies	007000	Viral infection	Medical
A829	Rabies, unspecified	007000	Viral infection	Medical
A830	Japanese encephalitis	077000	Encephalitis (except that caused by tuberculosis or sexually transmitted disease)	Medical
A831	Western equine encephalitis	077000	Encephalitis (except that caused by tuberculosis or sexually transmitted disease)	Medical
A832	Eastern equine encephalitis	077000	Encephalitis (except that caused by tuberculosis or sexually transmitted disease)	Medical
A833	St Louis encephalitis	077000	Encephalitis (except that caused by tuberculosis or sexually transmitted disease)	Medical
A834	Australian encephalitis	077000	Encephalitis (except that caused by tuberculosis or sexually transmitted disease)	Medical
A835	California encephalitis	077000	Encephalitis (except that caused by tuberculosis or sexually transmitted disease)	Medical
A836	Rocio virus disease	077000	Encephalitis (except that caused by tuberculosis or sexually transmitted disease)	Medical
A838	Other mosquito-borne viral encephalitis	077000	Encephalitis (except that caused by tuberculosis or sexually transmitted disease)	Medical
A839	Mosquito-borne viral encephalitis, unspecified	077000	Encephalitis (except that caused by tuberculosis or sexually transmitted disease)	Medical
A840	Far Eastern tick-borne encephalitis [Russian spring-summer encephalitis]	077000	Encephalitis (except that caused by tuberculosis or sexually transmitted disease)	Medical
A841	Central European tick-borne encephalitis	077000	Encephalitis (except that caused by tuberculosis or sexually transmitted disease)	Medical
A848	Other tick-borne viral encephalitis	077000	Encephalitis (except that caused by tuberculosis or sexually transmitted disease)	Medical
A849	Tick-borne viral encephalitis, unspecified	077000	Encephalitis (except that caused by tuberculosis or sexually transmitted disease)	Medical
A850	Enteroviral encephalitis	077000	Encephalitis (except that caused by tuberculosis or sexually transmitted disease)	Medical
A851	Adenoviral encephalitis	077000	Encephalitis (except that caused by tuberculosis or sexually transmitted disease)	Medical
A852	Arthropod-borne viral encephalitis, unspecified	077000	Encephalitis (except that caused by tuberculosis or sexually transmitted disease)	Medical
A858	Other specified viral encephalitis	077000	Encephalitis (except that caused by tuberculosis or sexually transmitted disease)	Medical
A86	Unspecified viral encephalitis	077000	Encephalitis (except that caused by tuberculosis or sexually transmitted disease)	Medical
A870	Enteroviral meningitis	076000	Meningitis (except that caused by tuberculosis or sexually transmitted disease)	Medical
A871	Adenoviral meningitis	076000	Meningitis (except that caused by tuberculosis or sexually transmitted disease)	Medical
A872	Lymphocytic choriomeningitis	076000	Meningitis (except that caused by tuberculosis or sexually transmitted disease)	Medical
A878	Other viral meningitis	076002	Viral meningitis	Medical
A879	Viral meningitis, unspecified	076002	Viral meningitis	Medical
A880	Enteroviral exanthematous fever [Boston exanthem]	078000	Other CNS infection and poliomyelitis	Medical/Surgical
A881	Epidemic vertigo	078000	Other CNS infection and poliomyelitis	Medical/Surgical
A888	Other specified viral infections of central nervous system	078000	Other CNS infection and poliomyelitis	Medical/Surgical
A89	Unspecified viral infection of central nervous system	077000	Encephalitis (except that caused by tuberculosis or sexually transmitted disease)	Medical
A90	Dengue fever [classical dengue]	007000	Viral infection	Medical
A91	Dengue haemorrhagic fever	007000	Viral infection	Medical
A920	Chikungunya virus disease	007000	Viral infection	Medical
A921	O'nyong-nyong fever	007000	Viral infection	Medical
A922	Venezuelan equine fever	077000	Encephalitis (except that caused by tuberculosis or sexually transmitted disease)	Medical
A923	West Nile virus infection	007000	Viral infection	Medical
A924	Rift Valley fever	007000	Viral infection	Medical
A928	Other specified mosquito-borne viral fevers	007000	Viral infection	Medical
A929	Mosquito-borne viral fever, unspecified	007000	Viral infection	Medical
A930	Oropouche virus disease	007000	Viral infection	Medical
A931	Sandfly fever	007000	Viral infection	Medical
A932	Colorado tick fever	007000	Viral infection	Medical
A938	Other specified arthropod-borne viral fevers	007000	Viral infection	Medical
A94	Unspecified arthropod-borne viral fever	007000	Viral infection	Medical
A950	Sylvatic yellow fever	007000	Viral infection	Medical
A951	Urban yellow fever	007000	Viral infection	Medical
A959	Yellow fever, unspecified	007000	Viral infection	Medical
A960	Junin haemorrhagic fever	007000	Viral infection	Medical
A961	Machupo haemorrhagic fever	007000	Viral infection	Medical
A962	Lassa fever	007000	Viral infection	Medical
A968	Other arenaviral haemorrhagic fevers	007000	Viral infection	Medical
A969	Arenaviral haemorrhagic fever, unspecified	007000	Viral infection	Medical
A970	Dengue without warning signs	007000	Viral infection	Medical
A971	Dengue with warning signs	007000	Viral infection	Medical
A972	Severe Dengue	007000	Viral infection	Medical
A979	Dengue, unspecified	007000	Viral infection	Medical
A980	Crimean-Congo haemorrhagic fever	007000	Viral infection	Medical
A981	Omsk haemorrhagic fever	007000	Viral infection	Medical
A982	Kyasanur Forest disease	007000	Viral infection	Medical
A983	Marburg virus disease	007000	Viral infection	Medical
A984	Ebola virus disease	007000	Viral infection	Medical
A985	Haemorrhagic fever with renal syndrome	007000	Viral infection	Medical
A988	Other specified viral haemorrhagic fevers	007000	Viral infection	Medical
A99	Unspecified viral haemorrhagic fever	007000	Viral infection	Medical
B000	Eczema herpeticum	007000	Viral infection	Medical
B001	Herpesviral vesicular dermatitis	007000	Viral infection	Medical
B002	Herpesviral gingivostomatitis and pharyngotonsillitis	007000	Viral infection	Medical
B003	Herpesviral meningitis	076000	Meningitis (except that caused by tuberculosis or sexually transmitted disease)	Medical
B004	Herpesviral encephalitis	077000	Encephalitis (except that caused by tuberculosis or sexually transmitted disease)	Medical
B005	Herpesviral ocular disease	090000	Inflammation; infection of eye (except that caused by tuberculosis or sexually transmitted disease)	Medical/Surgical
B007	Disseminated herpesviral disease	002000	Septicemia (except in labor)	Medical
B008	Other forms of herpesviral infection	007000	Viral infection	Medical
B009	Herpesviral infection, unspecified	007000	Viral infection	Medical
B010	Varicella meningitis	076000	Meningitis (except that caused by tuberculosis or sexually transmitted disease)	Medical
B011	Varicella encephalitis	077000	Encephalitis (except that caused by tuberculosis or sexually transmitted disease)	Medical
B012	Varicella pneumonia	007000	Viral infection	Medical
B018	Varicella with other complications	007000	Viral infection	Medical
B019	Varicella without complication	007000	Viral infection	Medical
B020	Zoster encephalitis	077000	Encephalitis (except that caused by tuberculosis or sexually transmitted disease)	Medical
B021	Zoster meningitis	076000	Meningitis (except that caused by tuberculosis or sexually transmitted disease)	Medical
B022	Zoster with other nervous system involvement	007000	Viral infection	Medical
B023	Zoster ocular disease	090000	Inflammation; infection of eye (except that caused by tuberculosis or sexually transmitted disease)	Medical/Surgical
B027	Disseminated zoster	007000	Viral infection	Medical
B028	Zoster with other complications	007000	Viral infection	Medical
B029	Zoster without complication	007000	Viral infection	Medical
B03	Smallpox	007000	Viral infection	Medical
B04	Monkeypox	007000	Viral infection	Medical
B050	Measles complicated by encephalitis	077000	Encephalitis (except that caused by tuberculosis or sexually transmitted disease)	Medical
B051	Measles complicated by meningitis	076000	Meningitis (except that caused by tuberculosis or sexually transmitted disease)	Medical
B052	Measles complicated by pneumonia	910	Pneumonia	Medical
B053	Measles complicated by otitis media	905	Otitis media	Surgical
B054	Measles with intestinal complications	007000	Viral infection	Medical
B058	Measles with other complications	007000	Viral infection	Medical
B059	Measles without complication	007000	Viral infection	Medical
B060	Rubella with neurological complications	007000	Viral infection	Medical
B068	Rubella with other complications	007000	Viral infection	Medical
B069	Rubella without complication	007000	Viral infection	Medical
B07	Viral warts	007003	Viral infection(viral warts)	Surgical
B080	Other orthopoxvirus infections	007000	Viral infection	Medical
B081	Molluscum contagiosum	007000	Viral infection	Medical
B082	Exanthema subitum [sixth disease]	007000	Viral infection	Medical
B083	Erythema infectiosum [fifth disease]	007000	Viral infection	Medical
B084	Enteroviral vesicular stomatitis with exanthem	007000	Viral infection	Medical
B085	Enteroviral vesicular pharyngitis	007000	Viral infection	Medical
B088	Other specified viral infections characterized by skin and mucous membrane lesions	007000	Viral infection	Medical
B09	Unspecified viral infection characterized by skin and mucous membrane lesions	007000	Viral infection	Medical
B150	Hepatitis A with hepatic coma	006000	Hepatitis	Medical/Surgical
B159	Hepatitis A without hepatic coma	006000	Hepatitis	Medical/Surgical
B160	Acute hepatitis B with delta-agent (coinfection) with hepatic coma	006000	Hepatitis	Medical/Surgical
B161	Acute hepatitis B with delta-agent (coinfection) without hepatic coma	006000	Hepatitis	Medical/Surgical
B162	Acute hepatitis B without delta-agent with hepatic coma	006000	Hepatitis	Medical/Surgical
B169	Acute hepatitis B without delta-agent and without hepatic coma	006000	Hepatitis	Medical/Surgical
B170	Acute delta-(super)infection of hepatitis B carrier	006000	Hepatitis	Medical/Surgical
B171	Acute hepatitis C	006000	Hepatitis	Medical/Surgical
B172	Acute hepatitis E	006000	Hepatitis	Medical/Surgical
B178	Other specified acute viral hepatitis	006000	Hepatitis	Medical/Surgical
B179	Acute viral hepatitis, unspecified	006000	Hepatitis	Medical/Surgical
B180	Chronic viral hepatitis B with delta-agent	006000	Hepatitis	Medical/Surgical
B181	Chronic viral hepatitis B without delta-agent	006000	Hepatitis	Medical/Surgical
B182	Chronic viral hepatitis C	006000	Hepatitis	Medical/Surgical
B188	Other chronic viral hepatitis	006000	Hepatitis	Medical/Surgical
B189	Chronic viral hepatitis, unspecified	006000	Hepatitis	Medical/Surgical
B190	Unspecified viral hepatitis with hepatic coma	006000	Hepatitis	Medical/Surgical
B199	Unspecified viral hepatitis without hepatic coma	006000	Hepatitis	Medical/Surgical
B24	Human immunodeficiency virus [HIV] disease	005000	HIV infection	Medical
B250	Cytomegaloviral pneumonitis	910	Pneumonia	Medical
B251	Cytomegaloviral hepatitis	006000	Hepatitis	Medical/Surgical
B252	Cytomegaloviral pancreatitis	007000	Viral infection	Medical
B258	Other cytomegaloviral diseases	007000	Viral infection	Medical
B259	Cytomegaloviral disease, unspecified	007000	Viral infection	Medical
B260	Mumps orchitis	007001	Viral infection (mumps)	Medical
B261	Mumps meningitis	076000	Meningitis (except that caused by tuberculosis or sexually transmitted disease)	Medical
B262	Mumps encephalitis	077000	Encephalitis (except that caused by tuberculosis or sexually transmitted disease)	Medical
B263	Mumps pancreatitis	007001	Viral infection (mumps)	Medical
B268	Mumps with other complications	007001	Viral infection (mumps)	Medical
B269	Mumps without complication	007001	Viral infection (mumps)	Medical
B270	Gammaherpesviral mononucleosis	007002	Viral infection(infectious mononucleosis)	Medical
B271	Cytomegaloviral mononucleosis	007002	Viral infection(infectious mononucleosis)	Medical
B278	Other infectious mononucleosis	007002	Viral infection(infectious mononucleosis)	Medical
B279	Infectious mononucleosis, unspecified	007002	Viral infection(infectious mononucleosis)	Medical
B300	Keratoconjunctivitis due to adenovirus	090000	Inflammation; infection of eye (except that caused by tuberculosis or sexually transmitted disease)	Medical/Surgical
B301	Conjunctivitis due to adenovirus	090000	Inflammation; infection of eye (except that caused by tuberculosis or sexually transmitted disease)	Medical/Surgical
B302	Viral pharyngoconjunctivitis	090000	Inflammation; infection of eye (except that caused by tuberculosis or sexually transmitted disease)	Medical/Surgical
B303	Acute epidemic haemorrhagic conjunctivitis (enteroviral)	090000	Inflammation; infection of eye (except that caused by tuberculosis or sexually transmitted disease)	Medical/Surgical
B308	Other viral conjunctivitis	090000	Inflammation; infection of eye (except that caused by tuberculosis or sexually transmitted disease)	Medical/Surgical
B309	Viral conjunctivitis, unspecified	090000	Inflammation; infection of eye (except that caused by tuberculosis or sexually transmitted disease)	Medical/Surgical
B330	Epidemic myalgia	007000	Viral infection	Medical
B331	Ross River disease	007000	Viral infection	Medical
B332	Viral carditis	097000	Peri-; endo-; and myocarditis; cardiomyopathy (except that caused by tuberculosis or sexually transmitted disease)	Medical
B333	Retrovirus infections, not elsewhere classified	007000	Viral infection	Medical
B334	Hantavirus (cardio)pulmonary syndrome [HPS] [HCPS]	007000	Viral infection	Medical
B338	Other specified viral diseases	007000	Viral infection	Medical
B340	Adenovirus infection, unspecified site	007000	Viral infection	Medical
B341	Enterovirus infection, unspecified site	007000	Viral infection	Medical
B342	Coronavirus infection, unspecified site	007000	Viral infection	Medical
B343	Parvovirus infection, unspecified site	007000	Viral infection	Medical
B344	Papovavirus infection, unspecified site	007000	Viral infection	Medical
B348	Other viral infections of unspecified site	007000	Viral infection	Medical
B349	Viral infection, unspecified	007000	Viral infection	Medical
B350	Tinea barbae and tinea capitis	004000	Mycoses	Medical/Surgical
B351	Tinea unguium	004000	Mycoses	Medical/Surgical
B352	Tinea manuum	004000	Mycoses	Medical/Surgical
B353	Tinea pedis	004000	Mycoses	Medical/Surgical
B354	Tinea corporis	004000	Mycoses	Medical/Surgical
B355	Tinea imbricata	004000	Mycoses	Medical/Surgical
B356	Tinea cruris	004000	Mycoses	Medical/Surgical
B358	Other dermatophytoses	004000	Mycoses	Medical/Surgical
B359	Dermatophytosis, unspecified	004000	Mycoses	Medical/Surgical
B360	Pityriasis versicolor	004000	Mycoses	Medical/Surgical
B361	Tinea nigra	004000	Mycoses	Medical/Surgical
B362	White piedra	004000	Mycoses	Medical/Surgical
B363	Black piedra	004000	Mycoses	Medical/Surgical
B368	Other specified superficial mycoses	004000	Mycoses	Medical/Surgical
B369	Superficial mycosis, unspecified	004000	Mycoses	Medical/Surgical
B370	Candidal stomatitis	004000	Mycoses	Medical/Surgical
B371	Pulmonary candidiasis	910	Pneumonia	Medical
B372	Candidiasis of skin and nail	004000	Mycoses	Medical/Surgical
B373	Candidiasis of vulva and vagina	004000	Mycoses	Medical/Surgical
B374	Candidiasis of other urogenital sites	004000	Mycoses	Medical/Surgical
B375	Candidal meningitis	076000	Meningitis (except that caused by tuberculosis or sexually transmitted disease)	Medical
B376	Candidal endocarditis	097000	Peri-; endo-; and myocarditis; cardiomyopathy (except that caused by tuberculosis or sexually transmitted disease)	Medical
B377	Candidal sepsis	002001	Disseminated candidiasis	Medical
B3780	Candidal esophagitis	004000	Mycoses	Medical/Surgical
B3781	Candidal enteritis	004000	Mycoses	Medical/Surgical
B3782	Candidal cheilitis	004000	Mycoses	Medical/Surgical
B3783	Candidal otitis externa	004000	Mycoses	Medical/Surgical
B3788	Candidiasis of other sites	004000	Mycoses	Medical/Surgical
B379	Candidiasis, unspecified	004000	Mycoses	Medical/Surgical
B380	Acute pulmonary coccidioidomycosis	910	Pneumonia	Medical
B381	Chronic pulmonary coccidioidomycosis	910	Pneumonia	Medical
B382	Pulmonary coccidioidomycosis, unspecified	910	Pneumonia	Medical
B383	Cutaneous coccidioidomycosis	004000	Mycoses	Medical/Surgical
B384	Coccidioidomycosis meningitis	076000	Meningitis (except that caused by tuberculosis or sexually transmitted disease)	Medical
B387	Disseminated coccidioidomycosis	004000	Mycoses	Medical/Surgical
B388	Other forms of coccidioidomycosis	004000	Mycoses	Medical/Surgical
B389	Coccidioidomycosis, unspecified	004000	Mycoses	Medical/Surgical
B390	Acute pulmonary histoplasmosis capsulati	910	Pneumonia	Medical
B391	Chronic pulmonary histoplasmosis capsulati	910	Pneumonia	Medical
B392	Pulmonary histoplasmosis capsulati, unspecified	910	Pneumonia	Medical
B393	Disseminated histoplasmosis capsulati	004000	Mycoses	Medical/Surgical
B394	Histoplasmosis capsulati, unspecified	004000	Mycoses	Medical/Surgical
B395	Histoplasmosis duboisii	004000	Mycoses	Medical/Surgical
B399	Histoplasmosis, unspecified	004000	Mycoses	Medical/Surgical
B400	Acute pulmonary blastomycosis	004000	Mycoses	Medical/Surgical
B401	Chronic pulmonary blastomycosis	004000	Mycoses	Medical/Surgical
B402	Pulmonary blastomycosis, unspecified	004000	Mycoses	Medical/Surgical
B403	Cutaneous blastomycosis	004000	Mycoses	Medical/Surgical
B407	Disseminated blastomycosis	004000	Mycoses	Medical/Surgical
B408	Other forms of blastomycosis	004000	Mycoses	Medical/Surgical
B409	Blastomycosis, unspecified	004000	Mycoses	Medical/Surgical
B410	Pulmonary paracoccidioidomycosis	004000	Mycoses	Medical/Surgical
B417	Disseminated paracoccidioidomycosis	004000	Mycoses	Medical/Surgical
B418	Other forms of paracoccidioidomycosis	004000	Mycoses	Medical/Surgical
B419	Paracoccidioidomycosis, unspecified	004000	Mycoses	Medical/Surgical
B420	Pulmonary sporotrichosis	004000	Mycoses	Medical/Surgical
B421	Lymphocutaneous sporotrichosis	004000	Mycoses	Medical/Surgical
B427	Disseminated sporotrichosis	004000	Mycoses	Medical/Surgical
B428	Other forms of sporotrichosis	004000	Mycoses	Medical/Surgical
B429	Sporotrichosis, unspecified	004000	Mycoses	Medical/Surgical
B430	Cutaneous chromomycosis	004000	Mycoses	Medical/Surgical
B431	Phaeomycotic brain abscess	004000	Mycoses	Medical/Surgical
B432	Subcutaneous phaeomycotic abscess and cyst	004000	Mycoses	Medical/Surgical
B438	Other forms of chromomycosis	004000	Mycoses	Medical/Surgical
B439	Chromomycosis, unspecified	004000	Mycoses	Medical/Surgical
B440	Invasive pulmonary aspergillosis	004000	Mycoses	Medical/Surgical
B441	Other pulmonary aspergillosis	004000	Mycoses	Medical/Surgical
B442	Tonsillar aspergillosis	004000	Mycoses	Medical/Surgical
B447	Disseminated aspergillosis	004000	Mycoses	Medical/Surgical
B448	Other forms of aspergillosis	004000	Mycoses	Medical/Surgical
B449	Aspergillosis, unspecified	004000	Mycoses	Medical/Surgical
B450	Pulmonary cryptococcosis	004000	Mycoses	Medical/Surgical
B451	Cerebral cryptococcosis	076000	Meningitis (except that caused by tuberculosis or sexually transmitted disease)	Medical
B452	Cutaneous cryptococcosis	004000	Mycoses	Medical/Surgical
B453	Osseous cryptococcosis	004000	Mycoses	Medical/Surgical
B457	Disseminated cryptococcosis	004000	Mycoses	Medical/Surgical
B458	Other forms of cryptococcosis	004000	Mycoses	Medical/Surgical
B459	Cryptococcosis, unspecified	004000	Mycoses	Medical/Surgical
B460	Pulmonary mucormycosis	004000	Mycoses	Medical/Surgical
B461	Rhinocerebral mucormycosis	004000	Mycoses	Medical/Surgical
B462	Gastrointestinal mucormycosis	004000	Mycoses	Medical/Surgical
B463	Cutaneous mucormycosis	004000	Mycoses	Medical/Surgical
B464	Disseminated mucormycosis	004000	Mycoses	Medical/Surgical
B465	Mucormycosis, unspecified	004000	Mycoses	Medical/Surgical
B468	Other zygomycoses	004000	Mycoses	Medical/Surgical
B469	Zygomycosis, unspecified	004000	Mycoses	Medical/Surgical
B470	Eumycetoma	004000	Mycoses	Medical/Surgical
B471	Actinomycetoma	003000	Bacterial infection; unspecified site	Medical
B479	Mycetoma, unspecified	003000	Bacterial infection; unspecified site	Medical
B480	Lobomycosis	004000	Mycoses	Medical/Surgical
B481	Rhinosporidiosis	004000	Mycoses	Medical/Surgical
B482	Allescheriasis	004000	Mycoses	Medical/Surgical
B483	Geotrichosis	004000	Mycoses	Medical/Surgical
B484	Penicillosis	004000	Mycoses	Medical/Surgical
B485	Pnumocystosis	910	Pneumonia	Medical
B487	Opportunistic mycoses	004000	Mycoses	Medical/Surgical
B488	Other specified mycoses	004000	Mycoses	Medical/Surgical
B49	Unspecified mycosis	004000	Mycoses	Medical/Surgical
B500	Plasmodium falciparum malaria with cerebral complications	008000	Other infections; including parasitic	Medical
B508	Other severe and complicated Plasmodium falciparum malaria	008000	Other infections; including parasitic	Medical
B509	Plasmodium falciparum malaria, unspecified	008000	Other infections; including parasitic	Medical
B510	Plasmodium vivax malaria with rupture of spleen	008000	Other infections; including parasitic	Medical
B518	Plasmodium vivax malaria with other complications	008000	Other infections; including parasitic	Medical
B519	Plasmodium vivax malaria without complication	008000	Other infections; including parasitic	Medical
B520	Plasmodium malariae malaria with nephropathy	008000	Other infections; including parasitic	Medical
B528	Plasmodium malariae malaria with other complications	008000	Other infections; including parasitic	Medical
B529	Plasmodium malariae malaria without complication	008000	Other infections; including parasitic	Medical
B530	Plasmodium ovale malaria	008000	Other infections; including parasitic	Medical
B531	Malaria due to simian plasmodia	008000	Other infections; including parasitic	Medical
B538	Other parasitologically confirmed malaria, not elsewhere classified	008000	Other infections; including parasitic	Medical
B54	Unspecified malaria	008000	Other infections; including parasitic	Medical
B550	Visceral leishmaniasis	008000	Other infections; including parasitic	Medical
B551	Cutaneous leishmaniasis	008000	Other infections; including parasitic	Medical
B552	Mucocutaneous leishmaniasis	008000	Other infections; including parasitic	Medical
B559	Leishmaniasis, unspecified	008000	Other infections; including parasitic	Medical
B560	Gambiense trypanosomiasis	008000	Other infections; including parasitic	Medical
B561	Rhodesiense trypanosomiasis	008000	Other infections; including parasitic	Medical
B569	African trypanosomiasis, unspecified	008000	Other infections; including parasitic	Medical
B570	Acute Chagas' disease with heart involvement	008000	Other infections; including parasitic	Medical
B571	Acute Chagas' disease without heart involvement	008000	Other infections; including parasitic	Medical
B572	Chagas' disease (chronic) with heart involvement	008000	Other infections; including parasitic	Medical
B573	Chagas' disease (chronic) with digestive system involvement	008000	Other infections; including parasitic	Medical
B574	Chagas' disease (chronic) with nervous system involvement	008000	Other infections; including parasitic	Medical
B575	Chagas' disease (chronic) with other organ involvement	008000	Other infections; including parasitic	Medical
B580	Toxoplasma oculopathy	008000	Other infections; including parasitic	Medical
B581	Toxoplasma hepatitis	006000	Hepatitis	Medical/Surgical
B582	Toxoplasma meningoencephalitis	077000	Encephalitis (except that caused by tuberculosis or sexually transmitted disease)	Medical
B583	Pulmonary toxoplasmosis	910	Pneumonia	Medical
B588	Toxoplasmosis with other organ involvement	008000	Other infections; including parasitic	Medical
B589	Toxoplasmosis, unspecified	008000	Other infections; including parasitic	Medical
B59	Pneumocystosis	910	Pneumonia	Medical
B600	Babesiosis	008000	Other infections; including parasitic	Medical
B601	Acanthamoebiasis	008000	Other infections; including parasitic	Medical
B602	Naegleriasis	008000	Other infections; including parasitic	Medical
B608	Other specified protozoal diseases	008000	Other infections; including parasitic	Medical
B64	Unspecified protozoal disease	008000	Other infections; including parasitic	Medical
B650	Schistosomiasis due to Schistosoma haematobium [urinary schistosomiasis]	008000	Other infections; including parasitic	Medical
B651	Schistosomiasis due to Schistosoma mansoni [intestinal schistosomiasis]	008000	Other infections; including parasitic	Medical
B652	Schistosomiasis due to Schistosoma japonicum	008000	Other infections; including parasitic	Medical
B653	Cercarial dermatitis	198000	Other inflammatory condition of skin	Medical
B658	Other schistosomiases	008000	Other infections; including parasitic	Medical
B659	Schistosomiasis, unspecified	008000	Other infections; including parasitic	Medical
B660	Opisthorchiasis	008000	Other infections; including parasitic	Medical
B661	Clonorchiasis	008000	Other infections; including parasitic	Medical
B662	Dicrocoeliasis	008000	Other infections; including parasitic	Medical
B663	Fascioliasis	008000	Other infections; including parasitic	Medical
B664	Paragonimiasis	008000	Other infections; including parasitic	Medical
B665	Fasciolopsiasis	008000	Other infections; including parasitic	Medical
B668	Other specified fluke infections	008000	Other infections; including parasitic	Medical
B669	Fluke infection, unspecified	008000	Other infections; including parasitic	Medical
B670	Echinococcus granulosus infection of liver	008000	Other infections; including parasitic	Medical
B671	Echinococcus granulosus infection of lung	008000	Other infections; including parasitic	Medical
B672	Echinococcus granulosus infection of bone	008000	Other infections; including parasitic	Medical
B673	Echinococcus granulosus infection, other and multiple sites	008000	Other infections; including parasitic	Medical
B674	Echinococcus granulosus infection, unspecified	008000	Other infections; including parasitic	Medical
B675	Echinococcus multilocularis infection of liver	008000	Other infections; including parasitic	Medical
B676	Echinococcus multilocularis infection, other and multiple sites	008000	Other infections; including parasitic	Medical
B677	Echinococcus multilocularis infection, unspecified	008000	Other infections; including parasitic	Medical
B678	Echinococcosis, unspecified, of liver	008000	Other infections; including parasitic	Medical
B679	Echinococcosis, other and unspecified	008000	Other infections; including parasitic	Medical
B680	Taenia solium taeniasis	008000	Other infections; including parasitic	Medical
B681	Taenia saginata taeniasis	008000	Other infections; including parasitic	Medical
B689	Taeniasis, unspecified	008000	Other infections; including parasitic	Medical
B690	Cysticercosis of central nervous system	008000	Other infections; including parasitic	Medical
B691	Cysticercosis of eye	008000	Other infections; including parasitic	Medical
B698	Cysticercosis of other sites	008000	Other infections; including parasitic	Medical
B699	Cysticercosis, unspecified	008000	Other infections; including parasitic	Medical
B700	Diphyllobothriasis	008000	Other infections; including parasitic	Medical
B701	Sparganosis	008000	Other infections; including parasitic	Medical
B710	Hymenolepiasis	008000	Other infections; including parasitic	Medical
B711	Dipylidiasis	008000	Other infections; including parasitic	Medical
B718	Other specified cestode infections	008000	Other infections; including parasitic	Medical
B719	Cestode infection, unspecified	008000	Other infections; including parasitic	Medical
B72	Dracunculiasis	008000	Other infections; including parasitic	Medical
B73	Onchocerciasis	008000	Other infections; including parasitic	Medical
B740	Filariasis due to Wuchereria bancrofti	008000	Other infections; including parasitic	Medical
B741	Filariasis due to Brugia malayi	008000	Other infections; including parasitic	Medical
B742	Filariasis due to Brugia timori	008000	Other infections; including parasitic	Medical
B743	Loiasis	008000	Other infections; including parasitic	Medical
B744	Mansonelliasis	008000	Other infections; including parasitic	Medical
B748	Other filariases	008000	Other infections; including parasitic	Medical
B749	Filariasis, unspecified	008000	Other infections; including parasitic	Medical
B75	Trichinellosis	008000	Other infections; including parasitic	Medical
B760	Ancylostomiasis	008000	Other infections; including parasitic	Medical
B761	Necatoriasis	008000	Other infections; including parasitic	Medical
B768	Other hookworm diseases	008000	Other infections; including parasitic	Medical
B769	Hookworm disease, unspecified	008000	Other infections; including parasitic	Medical
B770	Ascariasis with intestinal complications	008000	Other infections; including parasitic	Medical
B778	Ascariasis with other complications	008000	Other infections; including parasitic	Medical
B779	Ascariasis, unspecified	008000	Other infections; including parasitic	Medical
B780	Intestinal strongyloidiasis	008000	Other infections; including parasitic	Medical
B781	Cutaneous strongyloidiasis	008000	Other infections; including parasitic	Medical
B787	Disseminated strongyloidiasis	008000	Other infections; including parasitic	Medical
B789	Strongyloidiasis, unspecified	008000	Other infections; including parasitic	Medical
B79	Trichuriasis	008000	Other infections; including parasitic	Medical
B80	Enterobiasis	008000	Other infections; including parasitic	Medical
B810	Anisakiasis	008000	Other infections; including parasitic	Medical
B811	Intestinal capillariasis	008000	Other infections; including parasitic	Medical
B812	Trichostrongyliasis	008000	Other infections; including parasitic	Medical
B813	Intestinal angiostrongyliasis	008000	Other infections; including parasitic	Medical
B814	Mixed intestinal helminthiases	008000	Other infections; including parasitic	Medical
B818	Other specified intestinal helminthiases	008000	Other infections; including parasitic	Medical
B820	Intestinal helminthiasis, unspecified	008000	Other infections; including parasitic	Medical
B829	Intestinal parasitism, unspecified	008000	Other infections; including parasitic	Medical
B830	Visceral larva migrans	008000	Other infections; including parasitic	Medical
B831	Gnathostomiasis	008000	Other infections; including parasitic	Medical
B832	Angiostrongyliasis due to Parastrongylus cantonensis	008000	Other infections; including parasitic	Medical
B833	Syngamiasis	008000	Other infections; including parasitic	Medical
B834	Internal hirudiniasis	008000	Other infections; including parasitic	Medical
B838	Other specified helminthiases	008000	Other infections; including parasitic	Medical
B839	Helminthiasis, unspecified	008000	Other infections; including parasitic	Medical
B850	Pediculosis due to Pediculus humanus capitis	008000	Other infections; including parasitic	Medical
B851	Pediculosis due to Pediculus humanus corporis	008000	Other infections; including parasitic	Medical
B852	Pediculosis, unspecified	008000	Other infections; including parasitic	Medical
B853	Phthiriasis	008000	Other infections; including parasitic	Medical
B854	Mixed pediculosis and phthiriasis	008000	Other infections; including parasitic	Medical
B86	Scabies	008000	Other infections; including parasitic	Medical
B870	Cutaneous myiasis	008000	Other infections; including parasitic	Medical
B871	Wound myiasis	008000	Other infections; including parasitic	Medical
B872	Ocular myiasis	008000	Other infections; including parasitic	Medical
B873	Nasopharyngeal myiasis	008000	Other infections; including parasitic	Medical
B874	Aural myiasis	008000	Other infections; including parasitic	Medical
B878	Myiasis of other sites	008000	Other infections; including parasitic	Medical
B879	Myiasis, unspecified	008000	Other infections; including parasitic	Medical
B880	Other acariasis	008000	Other infections; including parasitic	Medical
B881	Tungiasis [sandflea infestation]	008000	Other infections; including parasitic	Medical
B882	Other arthropod infestations	008000	Other infections; including parasitic	Medical
B883	External hirudiniasis	008000	Other infections; including parasitic	Medical
B888	Other specified infestations	008000	Other infections; including parasitic	Medical
B889	Infestation, unspecified	008000	Other infections; including parasitic	Medical
B89	Unspecified parasitic disease	008000	Other infections; including parasitic	Medical
B900	Sequelae of central nervous system tuberculosis	001000	Tuberculosis	Medical
B901	Sequelae of genitourinary tuberculosis	001000	Tuberculosis	Medical
B902	Sequelae of tuberculosis of bones and joints	001000	Tuberculosis	Medical
B908	Sequelae of tuberculosis of other organs	001000	Tuberculosis	Medical
B909	Sequelae of respiratory and unspecified tuberculosis	001000	Tuberculosis	Medical
B91	Sequelae of poliomyelitis	078000	Other CNS infection and poliomyelitis	Medical/Surgical
B92	Sequelae of leprosy	008000	Other infections; including parasitic	Medical
B940	Sequelae of trachoma	090000	Inflammation; infection of eye (except that caused by tuberculosis or sexually transmitted disease)	Medical/Surgical
B941	Sequelae of viral encephalitis	077000	Encephalitis (except that caused by tuberculosis or sexually transmitted disease)	Medical
B942	Sequelae of viral hepatitis	006000	Hepatitis	Medical/Surgical
B948	Sequelae of other specified infectious and parasitic diseases	008000	Other infections; including parasitic	Medical
B949	Sequelae of unspecified infectious or parasitic disease	008000	Other infections; including parasitic	Medical
B950	Streptococcus, group A, as the cause of diseases classified to other chapters	003000	Bacterial infection; unspecified site	Medical
B951	Streptococcus, group B, as the cause of diseases classified to other chapters	003000	Bacterial infection; unspecified site	Medical
B952	Streptococcus, group D, as the cause of diseases classified to other chapters	003000	Bacterial infection; unspecified site	Medical
B9520	Streptococcus, group D, as the cause of diseases classified to other chapters	003000	Bacterial infection; unspecified site	Medical
B9521	Enteroccoccus as the cause of diseases calssifed to other chapters	003000	Bacterial infection; unspecified site	Medical
B953	Streptococcus pneumoniae as the cause of diseases classified to other chapters	003000	Bacterial infection; unspecified site	Medical
B9540	Streptococcus Group G, as the cause of diseases classified to other chapters	003000	Bacterial infection; unspecified site	Medical
B9548	Other streptococcus as the cause of diseases classified to other chapters	003000	Bacterial infection; unspecified site	Medical
B955	Unspecified streptococcus as the cause of diseases classified to other chapters	003000	Bacterial infection; unspecified site	Medical
B956	Staphylococcus aureus as the cause of diseases classified to other chapters	003000	Bacterial infection; unspecified site	Medical
B957	Other staphylococcus as the cause of diseases classified to other chapters	003000	Bacterial infection; unspecified site	Medical
B958	Unspecified staphylococcus as the cause of diseases classified to other chapters	003000	Bacterial infection; unspecified site	Medical
B960	Mycoplasma pneumoniae [M. pneumoniae] as the cause of diseases classified to other chapters	003000	Bacterial infection; unspecified site	Medical
B961	Klebsiella pneumoniae [K. pneumoniae] as the cause of diseases classified to other chapters	003000	Bacterial infection; unspecified site	Medical
B962	Escherichia coli [E. coli] as the cause of diseases classified to other chapters	003000	Bacterial infection; unspecified site	Medical
B963	Haemophilus influenzae [H. influenzae] as the cause of diseases classified to other chapters	003000	Bacterial infection; unspecified site	Medical
B964	Proteus (mirabilis)(morganii) as the cause of diseases classified to other chapters	003000	Bacterial infection; unspecified site	Medical
B965	Pseudomonas (aeruginosa) as the cause of diseases classified to other chapters	003000	Bacterial infection; unspecified site	Medical
B966	Bacillus fragilis [B. fragilis] as the cause of diseases classified to other chapters	003000	Bacterial infection; unspecified site	Medical
B967	Clostridium perfringens [C. perfringens] as the cause of diseases classified to other chapters	003000	Bacterial infection; unspecified site	Medical
B968	Other specified bacterial agents as the cause of diseases classifed to other chapters	003000	Bacterial infection; unspecified site	Medical
B9680	Helicobacter pylori [H. pylori] as the cause of diseases classified to other chapters	003000	Bacterial infection; unspecified site	Medical
B9681	Enterococcus as the cause of diseases classified to other chapters	003000	Bacterial infection; unspecified site	Medical
B9688	Other specified bacterial agents as the cause of diseases classified to other chapters	003000	Bacterial infection; unspecified site	Medical
B970	Adenovirus as the cause of diseases classified to other chapters	007000	Viral infection	Medical
B971	Enterovirus as the cause of diseases classified to other chapters	007000	Viral infection	Medical
B972	Coronavirus as the cause of diseases classified to other chapters	007000	Viral infection	Medical
B973	Retrovirus as the cause of diseases classified to other chapters	007000	Viral infection	Medical
B974	Respiratory syncytial virus as the cause of diseases classified to other chapters	007000	Viral infection	Medical
B975	Reovirus as the cause of diseases classified to other chapters	007000	Viral infection	Medical
B976	Parvovirus as the cause of diseases classified to other chapters	007000	Viral infection	Medical
B977	Papillomavirus as the cause of diseases classified to other chapters	007000	Viral infection	Medical
B978	Other viral agents as the cause of diseases classified to other chapters	007000	Viral infection	Medical
B9780	Parainfluenza virus as the cause of diseases classified to other chapters	007000	Viral infection	Medical
B9781	Human metapneumovirus as the cause of diseases classified to other chapters	007000	Viral infection	Medical
B9788	Other viral agents as the cause of diseases classified to other chapters	007000	Viral infection	Medical
B980	Helicobacter pylori [H. pylori] as the cause of diseases classified to other chapters	003000	Bacterial infection; unspecified site	Medical
B981	Vibrio vulnificus as the cause of diseases classified to other chapters	003000	Bacterial infection; unspecified site	Medical
B99	Other and unspecified infectious diseases	008000	Other infections; including parasitic	Medical
C000	Malignant neoplasm of external upper lip	011000	Cancer of head and neck	Medical/Surgical
C001	Malignant neoplasm of external lower lip	011000	Cancer of head and neck	Medical/Surgical
C002	Malignant neoplasm external lip unspecified	011000	Cancer of head and neck	Medical/Surgical
C003	Malignant neoplasm upper lip inner aspect	011000	Cancer of head and neck	Medical/Surgical
C004	Malignant neoplasm lower lip, inner aspect	011000	Cancer of head and neck	Medical/Surgical
C005	Malignant neoplasm lip, unspecified, inner aspect	011000	Cancer of head and neck	Medical/Surgical
C006	Malignant neoplasm of commissure of lip	011000	Cancer of head and neck	Medical/Surgical
C008	Overlapping malignant lesion of lip	011000	Cancer of head and neck	Medical/Surgical
C009	Malignant neoplasm of lip unspecified	011000	Cancer of head and neck	Medical/Surgical
C01	Malignant neoplasm of base of tongue	011000	Cancer of head and neck	Medical/Surgical
C020	Malignant neoplasm dorsal surface of tongue	011000	Cancer of head and neck	Medical/Surgical
C021	Malignant neoplasm of border of tongue	011000	Cancer of head and neck	Medical/Surgical
C022	Malignant neoplasm ventral surface of tongue	011000	Cancer of head and neck	Medical/Surgical
C023	Malignant neoplasm anterior two-thirds of tongue, part unspecified	011000	Cancer of head and neck	Medical/Surgical
C024	Malignant neoplasm of lingual tonsil	011000	Cancer of head and neck	Medical/Surgical
C028	Overlapping malignant lesion of tongue	011000	Cancer of head and neck	Medical/Surgical
C029	Malignant neoplasm tongue unspecified	011000	Cancer of head and neck	Medical/Surgical
C030	Malignant neoplasm of upper gum	011000	Cancer of head and neck	Medical/Surgical
C031	Malignant neoplasm of lower gum	011000	Cancer of head and neck	Medical/Surgical
C039	Malignant neoplasm of gum unspecified	011000	Cancer of head and neck	Medical/Surgical
C040	Malignant neoplasm anterior floor of mouth	011000	Cancer of head and neck	Medical/Surgical
C041	Malignant neoplasm lateral floor of mouth	011000	Cancer of head and neck	Medical/Surgical
C048	Overlapping malignant lesion of floor of mouth	011000	Cancer of head and neck	Medical/Surgical
C049	Malignant neoplasm floor of mouth, unspecified	011000	Cancer of head and neck	Medical/Surgical
C050	Malignant neoplasm of hard palate	011000	Cancer of head and neck	Medical/Surgical
C051	Malignant neoplasm of soft palate	011000	Cancer of head and neck	Medical/Surgical
C052	Malignant neoplasm of uvula	011000	Cancer of head and neck	Medical/Surgical
C058	Overlapping malignant lesion of palate	011000	Cancer of head and neck	Medical/Surgical
C059	Malignant neoplasm of palate unspecified	011000	Cancer of head and neck	Medical/Surgical
C060	Malignant neoplasm of cheek mucosa	011000	Cancer of head and neck	Medical/Surgical
C061	Malignant neoplasm of vestibule of mouth	011000	Cancer of head and neck	Medical/Surgical
C062	Malignant neoplasm of retromolar area	011000	Cancer of head and neck	Medical/Surgical
C068	Overlapping malignant lesion of other and unspecified parts of mouth	011000	Cancer of head and neck	Medical/Surgical
C069	Malignant neoplasm of mouth unspecified	011000	Cancer of head and neck	Medical/Surgical
C07	Malignant neoplasm of parotid gland	011000	Cancer of head and neck	Medical/Surgical
C080	Malignant neoplasm submandibular gland	011000	Cancer of head and neck	Medical/Surgical
C081	Malignant neoplasm of sublingual gland	011000	Cancer of head and neck	Medical/Surgical
C088	Overlapping malignant lesion of major salivary glands	011000	Cancer of head and neck	Medical/Surgical
C089	Malignant neoplasm major salivary gland, unspecified	011000	Cancer of head and neck	Medical/Surgical
C090	Malignant neoplasm of tonsillar fossa	011000	Cancer of head and neck	Medical/Surgical
C091	Malignant neoplasm tonsillar pillar (anterior)(posterior)	011000	Cancer of head and neck	Medical/Surgical
C098	Overlapping malignant lesion of tonsil	011000	Cancer of head and neck	Medical/Surgical
C099	Malignant neoplasm tonsil unspecified	011000	Cancer of head and neck	Medical/Surgical
C100	Malignant neoplasm of vallecula	011000	Cancer of head and neck	Medical/Surgical
C101	Malignant neoplasm anterior surface of epiglottis	011000	Cancer of head and neck	Medical/Surgical
C102	Malignant neoplasm lateral wall oropharynx	011000	Cancer of head and neck	Medical/Surgical
C103	Malignant neoplasm posterior wall of oropharynx	011000	Cancer of head and neck	Medical/Surgical
C104	Malignant neoplasm of branchial cleft	011000	Cancer of head and neck	Medical/Surgical
C108	Overlapping malignant lesion of oropharynx	011000	Cancer of head and neck	Medical/Surgical
C109	Malignant lesion oropharynx unspecified	011000	Cancer of head and neck	Medical/Surgical
C110	Malignant neoplasm superior wall of nasopharynx	011000	Cancer of head and neck	Medical/Surgical
C111	Malignant neoplasm posterior wall of nasopharynx	011000	Cancer of head and neck	Medical/Surgical
C112	Malignant neoplasm lateral wall nasopharynx	011000	Cancer of head and neck	Medical/Surgical
C113	Malignant neoplasm of anterior wall nasopharynx	011000	Cancer of head and neck	Medical/Surgical
C118	Overlapping malignant lesion of nasopharynx	011000	Cancer of head and neck	Medical/Surgical
C119	Malignant neoplasm nasopharynx unspecified	011000	Cancer of head and neck	Medical/Surgical
C12	Malignant neoplasm of pyriform sinus	011000	Cancer of head and neck	Medical/Surgical
C130	Malignant neoplasm of postcricoid region	011000	Cancer of head and neck	Medical/Surgical
C131	Malignant neoplasm aryepiglottic fold, hypopharyngeal aspect	011000	Cancer of head and neck	Medical/Surgical
C132	Malignant neoplasm posterior wall of hypopharynx	011000	Cancer of head and neck	Medical/Surgical
C138	Overlapping malignant lesion of hypopharynx	011000	Cancer of head and neck	Medical/Surgical
C139	Malignant lesion hypopharynx unspecified	011000	Cancer of head and neck	Medical/Surgical
C140	Malignant neoplasm pharynx unspecified	011000	Cancer of head and neck	Medical/Surgical
C142	Malignant neoplasm of Waldeyer's ring	011000	Cancer of head and neck	Medical/Surgical
C148	Overlapping malignant lesion of lip, oral cavity and pharynx	011000	Cancer of head and neck	Medical/Surgical
C150	Malignant neoplasm cervical oesophagus	012000	Cancer of esophagus	Medical/Surgical
C151	Malignant neoplasm thoracic oesophagus	012000	Cancer of esophagus	Medical/Surgical
C152	Malignant neoplasm abdominal oesophagus	012000	Cancer of esophagus	Medical/Surgical
C153	Malignant neoplasm upper third oesophagus	012000	Cancer of esophagus	Medical/Surgical
C154	Malignant neoplasm middle third of oesophagus	012000	Cancer of esophagus	Medical/Surgical
C155	Malignant neoplasm lower third of oesophagus	012000	Cancer of esophagus	Medical/Surgical
C158	Overlapping malignant lesion of oesophagus	012000	Cancer of esophagus	Medical/Surgical
C159	Malignant lesion oesophagus unspecified	012000	Cancer of esophagus	Medical/Surgical
C160	Malignant neoplasm of cardia	013000	Cancer of stomach	Medical/Surgical
C161	Malignant neoplasm of fundus of stomach	013000	Cancer of stomach	Medical/Surgical
C162	Malignant neoplasm of body of stomach	013000	Cancer of stomach	Medical/Surgical
C163	Malignant neoplasm of pyloric antrum	013000	Cancer of stomach	Medical/Surgical
C164	Malignant neoplasm of pylorus	013000	Cancer of stomach	Medical/Surgical
C165	Malignant neoplasm lesser curvature of stomach, unspecified	013000	Cancer of stomach	Medical/Surgical
C166	Malignant neoplasm greater curvature of stomach, unspecified	013000	Cancer of stomach	Medical/Surgical
C168	Overlapping malignant lesion of stomach	013000	Cancer of stomach	Medical/Surgical
C169	Malignant neoplasm stomach unspecified	013000	Cancer of stomach	Medical/Surgical
C170	Malignant neoplasm of duodenum	018000	Cancer of other GI organs; peritoneum	Medical/Surgical
C171	Malignant neoplasm of jejunum	018000	Cancer of other GI organs; peritoneum	Medical/Surgical
C172	Malignant neoplasm of ileum	018000	Cancer of other GI organs; peritoneum	Medical/Surgical
C173	Malignant neoplasm Meckel's diverticulum	018000	Cancer of other GI organs; peritoneum	Medical/Surgical
C178	Overlapping malignant lesion of small intestine	018000	Cancer of other GI organs; peritoneum	Medical/Surgical
C179	Malignant lesion small intestine unspecified	018000	Cancer of other GI organs; peritoneum	Medical/Surgical
C180	Malignant neoplasm of caecum	014000	Cancer of colon	Surgical
C181	Malignant neoplasm of appendix	014000	Cancer of colon	Surgical
C182	Malignant neoplasm of ascending colon	014000	Cancer of colon	Surgical
C183	Malignant neoplasm of hepatic flexure	014000	Cancer of colon	Surgical
C184	Malignant neoplasm of transverse colon	014000	Cancer of colon	Surgical
C185	Malignant neoplasm of splenic flexure	014000	Cancer of colon	Surgical
C186	Malignant neoplasm of descending colon	014000	Cancer of colon	Surgical
C187	Malignant neoplasm of sigmoid colon	014000	Cancer of colon	Surgical
C188	Overlapping malignant lesion of colon	014000	Cancer of colon	Surgical
C189	Malignant neoplasm colon, unspecified	014000	Cancer of colon	Surgical
C19	Malignant neoplasm of rectosigmoid junction	015000	Cancer of rectum and anus	Medical/Surgical
C20	Malignant neoplasm of rectum	015000	Cancer of rectum and anus	Medical/Surgical
C210	Malignant neoplasm of anus unspecified	015000	Cancer of rectum and anus	Medical/Surgical
C211	Malignant neoplasm of anal canal	015000	Cancer of rectum and anus	Medical/Surgical
C212	Malignant neoplasm of cloacogenic zone	015000	Cancer of rectum and anus	Medical/Surgical
C218	Overlapping malignant lesion of rectum, anus and anal canal	015000	Cancer of rectum and anus	Medical/Surgical
C220	Liver cell carcinoma	016000	Cancer of liver and intrahepatic bile duct	Medical/Surgical
C221	Intrahepatic bile duct carcinoma	016000	Cancer of liver and intrahepatic bile duct	Medical/Surgical
C222	Hepatoblastoma	016000	Cancer of liver and intrahepatic bile duct	Medical/Surgical
C223	Angiosarcoma of liver	016000	Cancer of liver and intrahepatic bile duct	Medical/Surgical
C224	Other sarcomas of liver	016000	Cancer of liver and intrahepatic bile duct	Medical/Surgical
C227	Other specified carcinomas of liver	016000	Cancer of liver and intrahepatic bile duct	Medical/Surgical
C229	Malignant neoplasm of liver unspecified	016000	Cancer of liver and intrahepatic bile duct	Medical/Surgical
C23	Malignant neoplasm of gallbladder	018000	Cancer of other GI organs; peritoneum	Medical/Surgical
C240	Malignant neoplasm extrahepatic bile duct	018000	Cancer of other GI organs; peritoneum	Medical/Surgical
C241	Malignant neoplasm ampulla of Vater	018000	Cancer of other GI organs; peritoneum	Medical/Surgical
C248	Overlapping malignant lesion of biliary tract	018000	Cancer of other GI organs; peritoneum	Medical/Surgical
C249	Malignant lesion biliary tract unspecified	018000	Cancer of other GI organs; peritoneum	Medical/Surgical
C250	Malignant neoplasm of head of pancreas	017000	Cancer of pancreas	Medical/Surgical
C251	Malignant neoplasm of body of pancreas	017000	Cancer of pancreas	Medical/Surgical
C252	Malignant neoplasm of tail of pancreas	017000	Cancer of pancreas	Medical/Surgical
C253	Malignant neoplasm of pancreatic duct	017000	Cancer of pancreas	Medical/Surgical
C254	Malignant neoplasm of endocrine pancreas	017000	Cancer of pancreas	Medical/Surgical
C257	Malignant neoplasm other parts pancreas	017000	Cancer of pancreas	Medical/Surgical
C258	Overlapping malignant lesion of pancreas	017000	Cancer of pancreas	Medical/Surgical
C259	Malignant neoplasm pancreas part unspecified	017000	Cancer of pancreas	Medical/Surgical
C260	Malignant neoplasm intestinal tract, part unspecified	014000	Cancer of colon	Surgical
C261	Malignant neoplasm of spleen	018000	Cancer of other GI organs; peritoneum	Medical/Surgical
C268	Overlapping malignant lesion of digestive system	014000	Cancer of colon	Surgical
C269	Malignant neoplasms of other & Ill-defined sites within the digestive system	018000	Cancer of other GI organs; peritoneum	Medical/Surgical
C3000	Malignant neoplasm of vestibule of nose	011000	Cancer of head and neck	Medical/Surgical
C3001	Malignant neoplasm of other parts of nasal cavity	011000	Cancer of head and neck	Medical/Surgical
C301	Malignant neoplasm of middle ear	011000	Cancer of head and neck	Medical/Surgical
C310	Malignant neoplasm of maxillary sinus	011000	Cancer of head and neck	Medical/Surgical
C311	Malignant neoplasm of ethmoidal sinus	011000	Cancer of head and neck	Medical/Surgical
C312	Malignant neoplasm of frontal sinus	011000	Cancer of head and neck	Medical/Surgical
C313	Malignant neoplasm of sphenoidal sinus	011000	Cancer of head and neck	Medical/Surgical
C318	Overlapping malignant lesion of accessory sinuses	011000	Cancer of head and neck	Medical/Surgical
C319	Malignant neoplasm accessory sinus unspecified	011000	Cancer of head and neck	Medical/Surgical
C320	Malignant neoplasm of glottis	011000	Cancer of head and neck	Medical/Surgical
C321	Malignant neoplasm of supraglottis	011000	Cancer of head and neck	Medical/Surgical
C322	Malignant neoplasm of subglottis	011000	Cancer of head and neck	Medical/Surgical
C323	Malignant neoplasm laryngeal cartilage	011000	Cancer of head and neck	Medical/Surgical
C328	Overlapping malignant lesion of larynx	011000	Cancer of head and neck	Medical/Surgical
C329	Malignant neoplasm larynx unspecified	011000	Cancer of head and neck	Medical/Surgical
C33	Malignant neoplasm of trachea	020000	Cancer; other respiratory and intrathoracic	Medical/Surgical
C3400	Malignant neoplasm of right main bronchus	019000	Cancer of bronchus; lung	Medical/Surgical
C3401	Malignant neoplasm of left main bronchus	019000	Cancer of bronchus; lung	Medical/Surgical
C3409	Malignant neoplasm of main bronchus, unspecified side	019000	Cancer of bronchus; lung	Medical/Surgical
C3410	Malignant neoplasm of upper lobe, right bronchus or lung	019000	Cancer of bronchus; lung	Medical/Surgical
C3411	Malignant neoplasm upper lobe, left bronchus or lung	019000	Cancer of bronchus; lung	Medical/Surgical
C3419	Malignant neoplasm of upper lobe, bronchus or lung, unspecified side	019000	Cancer of bronchus; lung	Medical/Surgical
C342	Malignant neoplasm middle lobe, bronchus or lung	019000	Cancer of bronchus; lung	Medical/Surgical
C3430	Malignant neoplasm of lower lobe, right bronchus or lung	019000	Cancer of bronchus; lung	Medical/Surgical
C3431	Malignant neoplasm of lower lobe, leftt bronchus or lung	019000	Cancer of bronchus; lung	Medical/Surgical
C3439	Malignant neoplasm of lower lobe, bronchus or lung, unspecified side	019000	Cancer of bronchus; lung	Medical/Surgical
C3480	Malignant neoplasm of overlapping lesion of right bronchus and lung	019000	Cancer of bronchus; lung	Medical/Surgical
C3481	Malignant neoplasm of overlapping lesion of left bronchus and lung	019000	Cancer of bronchus; lung	Medical/Surgical
C3489	Malignant neoplasm of overlapping lesion of bronchus and lung, unspecified side	019000	Cancer of bronchus; lung	Medical/Surgical
C3490	Malignant neoplasm of right bronchus or lung unspecified	019000	Cancer of bronchus; lung	Medical/Surgical
C3491	Malignant neoplasm left bronchus or lung, unspecified	019000	Cancer of bronchus; lung	Medical/Surgical
C3499	Malignant neoplasm bronchus or lung, unspecified, unspecified side	019000	Cancer of bronchus; lung	Medical/Surgical
C37	Malignant neoplasm of thymus	041000	Cancer; other and unspecified primary	Medical/Surgical
C380	Malignant neoplasm of heart	041000	Cancer; other and unspecified primary	Medical/Surgical
C381	Malignant neoplasm anterior mediastinum	041000	Cancer; other and unspecified primary	Medical/Surgical
C382	Malignant neoplasm posterior mediastinum	041000	Cancer; other and unspecified primary	Medical/Surgical
C383	Malignant neoplasm mediastinum, part unspecified	041000	Cancer; other and unspecified primary	Medical/Surgical
C384	Malignant neoplasm of pleura	020000	Cancer; other respiratory and intrathoracic	Medical/Surgical
C388	Overlapping malignant lesion of heart, mediastinum and pleura	041000	Cancer; other and unspecified primary	Medical/Surgical
C390	Malignant neoplasm upper respiratory tract, part unspecified	020000	Cancer; other respiratory and intrathoracic	Medical/Surgical
C398	Overlapping malignant lesion of respiratory and intrathoracic organs	020000	Cancer; other respiratory and intrathoracic	Medical/Surgical
C399	Malignant neoplasm of other ill-defined sites within the respiratory system	020000	Cancer; other respiratory and intrathoracic	Medical/Surgical
C400	Malignant neoplasm scapula and long bones of upper limb	021000	Cancer of bone and connective tissue	Medical/Surgical
C401	Malignant neoplasm short bones of upper limb	021000	Cancer of bone and connective tissue	Medical/Surgical
C402	Malignant neoplasm of long bones of lower limb	021000	Cancer of bone and connective tissue	Medical/Surgical
C403	Malignant neoplasm short bones of lower limb	021000	Cancer of bone and connective tissue	Medical/Surgical
C408	Overlapping malignant lesion of bone and articular cartilage of limbs	021000	Cancer of bone and connective tissue	Medical/Surgical
C409	Malignant neoplasm bone and articular cartilage of limb, unspecified	021000	Cancer of bone and connective tissue	Medical/Surgical
C4100	Malignant neoplasm of craniofacial bones	021000	Cancer of bone and connective tissue	Medical/Surgical
C4101	Malignant neoplasm of maxillofacial bones	021000	Cancer of bone and connective tissue	Medical/Surgical
C411	Malignant neoplasm of mandible	021000	Cancer of bone and connective tissue	Medical/Surgical
C412	Malignant neoplasm of vertebral column	021000	Cancer of bone and connective tissue	Medical/Surgical
C413	Malignant neoplasm ribs sternum clavicle	021000	Cancer of bone and connective tissue	Medical/Surgical
C414	Malignant neoplasm pelvic bones, sacrum and coccyx	021000	Cancer of bone and connective tissue	Medical/Surgical
C418	Overlapping malignant lesion of bone and articular cartilage	021000	Cancer of bone and connective tissue	Medical/Surgical
C419	Malignant neoplasm bone and articular cartilage, unspecified	021000	Cancer of bone and connective tissue	Medical/Surgical
C430	Malignant melanoma of lip	022000	Melanomas of skin	Surgical
C431	Malignant melanoma of eyelid, including canthus	022000	Melanomas of skin	Surgical
C432	Malignant melanoma of ear and external auricular canal	022000	Melanomas of skin	Surgical
C433	Malignant melanoma of other and unspecified parts of face	022000	Melanomas of skin	Surgical
C434	Malignant melanoma of scalp and neck	022000	Melanomas of skin	Surgical
C435	Malignant melanoma of trunk	022000	Melanomas of skin	Surgical
C436	Malignant melanoma of upper limb, including shoulder	022000	Melanomas of skin	Surgical
C437	Malignant melanoma of lower limb, including hip	022000	Melanomas of skin	Surgical
C438	Overlapping malignant melanoma of skin	022000	Melanomas of skin	Surgical
C439	Malignant melanoma of skin, unspecified	022000	Melanomas of skin	Surgical
C440	Malignant neoplasm of skin of lip	023000	Other non-epithelial cancer of skin	Surgical
C441	Malignant neoplasm skin of eyelid, including canthus	023000	Other non-epithelial cancer of skin	Surgical
C442	Malignant neoplasm skin of ear and external auricular canal	023000	Other non-epithelial cancer of skin	Surgical
C443	Malignant neoplasm skin of other and unspecified parts of face	023000	Other non-epithelial cancer of skin	Surgical
C444	Malignant neoplasm skin of scalp & neck	023000	Other non-epithelial cancer of skin	Surgical
C445	Malignant neoplasm of skin of trunk	023000	Other non-epithelial cancer of skin	Surgical
C446	Malignant neoplasm skin of upper limb, including shoulder	023000	Other non-epithelial cancer of skin	Surgical
C447	Malignant neoplasm skin of lower limb, including hip	023000	Other non-epithelial cancer of skin	Surgical
C448	Overlapping malignant lesion of skin	023000	Other non-epithelial cancer of skin	Surgical
C449	Malignant neoplasm of skin, unspecified	023000	Other non-epithelial cancer of skin	Surgical
C450	Mesothelioma of pleura	020000	Cancer; other respiratory and intrathoracic	Medical/Surgical
C451	Mesothelioma of peritoneum	018000	Cancer of other GI organs; peritoneum	Medical/Surgical
C452	Mesothelioma of pericardium	041000	Cancer; other and unspecified primary	Medical/Surgical
C457	Mesothelioma of other sites	041000	Cancer; other and unspecified primary	Medical/Surgical
C459	Mesothelioma, unspecified	043000	Malignant neoplasm without specification of site	Medical/Surgical
C460	Kaposi's sarcoma of skin	041000	Cancer; other and unspecified primary	Medical/Surgical
C461	Kaposi's sarcoma of soft tissue	041000	Cancer; other and unspecified primary	Medical/Surgical
C462	Kaposi's sarcoma of palate	041000	Cancer; other and unspecified primary	Medical/Surgical
C463	Kaposi's sarcoma of lymph nodes	041000	Cancer; other and unspecified primary	Medical/Surgical
C4670	Kaposi's sarcoma of gastrointestinal sites	041000	Cancer; other and unspecified primary	Medical/Surgical
C4671	Kaposi's sarcoma of lung	041000	Cancer; other and unspecified primary	Medical/Surgical
C4678	Kaposi's sarcoma of other sites	041000	Cancer; other and unspecified primary	Medical/Surgical
C468	Kaposi's sarcoma of multiple organs	041000	Cancer; other and unspecified primary	Medical/Surgical
C469	Kaposi's sarcoma, unspecified	041000	Cancer; other and unspecified primary	Medical/Surgical
C470	Malignant neoplasm of peripheral nerves of head, face and neck	035001	Malignant neoplasm of peripheral nerves	Medical/Surgical
C471	Malignant neoplasm of peripheral nerves of upper limb, including shoulder	035001	Malignant neoplasm of peripheral nerves	Medical/Surgical
C472	Malignant neoplasm of peripheral nerves of lower limb, including hip	035001	Malignant neoplasm of peripheral nerves	Medical/Surgical
C473	Malignant neoplasm of peripheral nerves of thorax	035001	Malignant neoplasm of peripheral nerves	Medical/Surgical
C474	Malignant neoplasm of peripheral nerves of abdomen	035001	Malignant neoplasm of peripheral nerves	Medical/Surgical
C475	Malignant neoplasm of peripheral nerves of pelvis	035001	Malignant neoplasm of peripheral nerves	Medical/Surgical
C476	Malignant neoplasm of peripheral nerves of trunk, unspecified	035001	Malignant neoplasm of peripheral nerves	Medical/Surgical
C478	Overlapping malignant lesion of peripheral nerves and autonomic nervous system	035001	Malignant neoplasm of peripheral nerves	Medical/Surgical
C479	Malignant neoplasm of peripheral nerves and autonomic nervous system, unspecified	035001	Malignant neoplasm of peripheral nerves	Medical/Surgical
C480	Malignant neoplasm of retroperitoneum	018000	Cancer of other GI organs; peritoneum	Medical/Surgical
C481	Malignant neoplasm of specified parts of peritoneum	018000	Cancer of other GI organs; peritoneum	Medical/Surgical
C482	Malignant neoplasm peritoneum unspecfied	018000	Cancer of other GI organs; peritoneum	Medical/Surgical
C488	Overlapping malignant lesion of retroperitoneum and peritoneum	018000	Cancer of other GI organs; peritoneum	Medical/Surgical
C490	Malignant neoplasm of connective and soft tissue of head, face and neck	021000	Cancer of bone and connective tissue	Medical/Surgical
C491	Malignant neoplasm of connective and soft tissue of upper limb, including shoulder	021000	Cancer of bone and connective tissue	Medical/Surgical
C492	Malignant neoplasm of connective and soft tissue of lower limb, including hip	021000	Cancer of bone and connective tissue	Medical/Surgical
C493	Malignant neoplasm of connective and soft tissue of thorax	021000	Cancer of bone and connective tissue	Medical/Surgical
C494	Malignant neoplasm of connective and soft tissue of abdomen	021000	Cancer of bone and connective tissue	Medical/Surgical
C495	Malignant neoplasm of connective and soft tissue of pelvis	021000	Cancer of bone and connective tissue	Medical/Surgical
C496	Malignant neoplasm of connective and soft tissue of trunk, unspecified	021000	Cancer of bone and connective tissue	Medical/Surgical
C498	Overlapping malignant lesion of connective and soft tissue	021000	Cancer of bone and connective tissue	Medical/Surgical
C499	Malignant neoplasm of connective and soft tissue, unspecified	021000	Cancer of bone and connective tissue	Medical/Surgical
C5000	Malignant neoplasm of right nipple and areola	024000	Cancer of breast	Medical/Surgical
C5001	Malignant neoplasm of left nipple and areola	024000	Cancer of breast	Medical/Surgical
C5009	Malignant neoplasm of nipple and areola, unspecified side	024000	Cancer of breast	Medical/Surgical
C5010	Malignant neoplasm of central portion of right breast	024000	Cancer of breast	Medical/Surgical
C5011	Malignant neoplasm of central portion of left breast	024000	Cancer of breast	Medical/Surgical
C5019	Malignant neoplasm of central portion of breast, unspecified side	024000	Cancer of breast	Medical/Surgical
C5020	Malignant neoplasm of upper-inner quadrant of right breast	024000	Cancer of breast	Medical/Surgical
C5021	Malignant neoplasm of upper-inner quadrant of left breast	024000	Cancer of breast	Medical/Surgical
C5029	Malignant neoplasm of upper-inner quadrant of breast, unspecified side	024000	Cancer of breast	Medical/Surgical
C5030	Malignant neoplasm of lower-inner quadrant of right breast	024000	Cancer of breast	Medical/Surgical
C5031	Malignant neoplasm of lower-inner quadrant of left breast	024000	Cancer of breast	Medical/Surgical
C5039	Malignant neoplasm of lower-inner quadrant of breast, unspecified side	024000	Cancer of breast	Medical/Surgical
C5040	Malignant neoplasm of upper-outer quadrant of right breast	024000	Cancer of breast	Medical/Surgical
C5041	Malignant neoplasm of upper-outer quadrant of left breast	024000	Cancer of breast	Medical/Surgical
C5049	Malignant neoplasm of upper-outer quadrant of breast, unspecified side	024000	Cancer of breast	Medical/Surgical
C5050	Malignant neoplasm of lower-outer quadrant of right breast	024000	Cancer of breast	Medical/Surgical
C5051	Malignant neoplasm of lower-outer quadrant of left breast	024000	Cancer of breast	Medical/Surgical
C5059	Malignant neoplasm of lower-outer quadrant of breast, unspecified side	024000	Cancer of breast	Medical/Surgical
C5060	Malignant neoplasm of axillary tail of right breast	024000	Cancer of breast	Medical/Surgical
C5061	Malignant neoplasm of axillary tail of left breast	024000	Cancer of breast	Medical/Surgical
C5069	Malignant neoplasm of axillary tail of breast, unspecified side	024000	Cancer of breast	Medical/Surgical
C5080	Overlapping malignant lesion of right breast	024000	Cancer of breast	Medical/Surgical
C5081	Overlapping malignant lesion of left breast	024000	Cancer of breast	Medical/Surgical
C5089	Overlapping malignant lesion of breast, unspecified side	024000	Cancer of breast	Medical/Surgical
C5090	Malignant neoplasm of right breast, part unspecified	024000	Cancer of breast	Medical/Surgical
C5091	Malignant neoplasm of left breast, part unspecified	024000	Cancer of breast	Medical/Surgical
C5099	Malignant neoplasm of breast, part unspecified, unspecified side	024000	Cancer of breast	Medical/Surgical
C510	Malignant neoplasm of labium majus	028000	Cancer of other female genital organs	Surgical
C511	Malignant neoplasm of labium minus	028000	Cancer of other female genital organs	Surgical
C512	Malignant neoplasm of clitoris	028000	Cancer of other female genital organs	Surgical
C518	Overlapping malignant lesion of vulva	028000	Cancer of other female genital organs	Surgical
C519	Malignant neoplasm of vulva unspecified	028000	Cancer of other female genital organs	Surgical
C52	Malignant neoplasm of vagina	028000	Cancer of other female genital organs	Surgical
C530	Malignant neoplasm of endocervix	026000	Cancer of cervix	Surgical
C531	Malignant neoplasm of exocervix	026000	Cancer of cervix	Surgical
C538	Overlapping malignant lesion of cervix uteri	026000	Cancer of cervix	Surgical
C539	Malignant neoplasm cervix uteri, unspecified	026000	Cancer of cervix	Surgical
C540	Malignant neoplasm of isthmus uteri	025000	Cancer of uterus	Surgical
C541	Malignant neoplasm of endometrium	025000	Cancer of uterus	Surgical
C542	Malignant neoplasm of myometrium	025000	Cancer of uterus	Surgical
C543	Malignant neoplasm of fundus uteri	025000	Cancer of uterus	Surgical
C548	Overlapping malignant lesion of corpus uteri	025000	Cancer of uterus	Surgical
C549	Malignant neoplasm corpus uteri NOS	025000	Cancer of uterus	Surgical
C55	Malignant neoplasm of uterus, part unspecified	025000	Cancer of uterus	Surgical
C560	Malignant neoplasm of ovary, unilateral	027000	Cancer of ovary	Surgical
C561	Malignant neoplasm of ovary, bilateral	027000	Cancer of ovary	Surgical
C569	Malignant neoplasm of ovary, not specified whether unilateral or bilateral	027000	Cancer of ovary	Surgical
C5700	Malignant neoplasm of fallopian tube, unilateral	028000	Cancer of other female genital organs	Surgical
C5701	Malignant neoplasm of fallopian tube, bilateral	028000	Cancer of other female genital organs	Surgical
C5709	Malignant neoplasm of fallopian tube, unspecified whether unilateral or bilateral	028000	Cancer of other female genital organs	Surgical
C571	Malignant neoplasm of broad ligament	028000	Cancer of other female genital organs	Surgical
C572	Malignant neoplasm of round ligament	028000	Cancer of other female genital organs	Surgical
C573	Malignant neoplasm of parametrium	028000	Cancer of other female genital organs	Surgical
C574	Malignant neoplasm of uterine adnexa, unspecified	028000	Cancer of other female genital organs	Surgical
C577	Malignant neoplasm of other specified female genital organs	028000	Cancer of other female genital organs	Surgical
C578	Overlapping malignant lesion of female genital organs	028000	Cancer of other female genital organs	Surgical
C579	Malignant neoplasm of female genital organ, unspecified	028000	Cancer of other female genital organs	Surgical
C58	Malignant neoplasm of placenta	028000	Cancer of other female genital organs	Surgical
C600	Malignant neoplasm of prepuce	031000	Cancer of other male genital organs	Surgical
C601	Malignant neoplasm of glans penis	031000	Cancer of other male genital organs	Surgical
C602	Malignant neoplasm of body of penis	031000	Cancer of other male genital organs	Surgical
C608	Overlapping malignant lesion of penis	031000	Cancer of other male genital organs	Surgical
C609	Malignant neoplasm of penis unspecified	031000	Cancer of other male genital organs	Surgical
C61	Malignant neoplasm of prostate	029000	Cancer of prostate	Medical/Surgical
C6200	Malignant neoplasm of undescended right testis	030000	Cancer of testis	Surgical
C6201	Malignant neoplasm of undescended left testis	030000	Cancer of testis	Surgical
C6209	Malignant neoplasm of undescended testis, unspecified side	030000	Cancer of testis	Surgical
C6210	Malignant neoplasm of descended right testis	030000	Cancer of testis	Surgical
C6211	Malignant neoplasm of descended left testis	030000	Cancer of testis	Surgical
C6219	Malignant neoplasm of descended testis, unspecified side	030000	Cancer of testis	Surgical
C6290	Malignant neoplasm of right testis, unspecified	030000	Cancer of testis	Surgical
C6291	Malignant neoplasm of left testis, unspecified	030000	Cancer of testis	Surgical
C6299	Malignant neoplasm of testis, unspecified, unspecified side	030000	Cancer of testis	Surgical
C630	Malignant neoplasm of epididymis	031000	Cancer of other male genital organs	Surgical
C631	Malignant neoplasm of spermatic cord	031000	Cancer of other male genital organs	Surgical
C632	Malignant neoplasm of scrotum	031000	Cancer of other male genital organs	Surgical
C637	Malignant neoplasm of other specified male genital organs	031000	Cancer of other male genital organs	Surgical
C638	Overlapping malignant lesion of male genital organs	031000	Cancer of other male genital organs	Surgical
C639	Malignant neoplasm of male genital organ, unspecified	031000	Cancer of other male genital organs	Surgical
C64	Malignant neoplasm of kidney, except renal pelvis	033000	Cancer of kidney and renal pelvis	Medical/Surgical
C65	Malignant neoplasm of renal pelvis	033000	Cancer of kidney and renal pelvis	Medical/Surgical
C66	Malignant neoplasm of ureter	034000	Cancer of other urinary organs	Surgical
C670	Malignant neoplasm of trigone of bladder	032000	Cancer of bladder	Medical/Surgical
C671	Malignant neoplasm of dome of bladder	032000	Cancer of bladder	Medical/Surgical
C672	Malignant neoplasm lateral wall bladder	032000	Cancer of bladder	Medical/Surgical
C673	Malignant neoplasm anterior wall bladder	032000	Cancer of bladder	Medical/Surgical
C674	Malignant neoplasm of posterior wall of bladder	032000	Cancer of bladder	Medical/Surgical
C675	Malignant neoplasm of bladder neck	032000	Cancer of bladder	Medical/Surgical
C676	Malignant neoplasm of ureteric orifice	032000	Cancer of bladder	Medical/Surgical
C677	Malignant neoplasm of urachus	032000	Cancer of bladder	Medical/Surgical
C678	Overlapping malignant lesion of bladder	032000	Cancer of bladder	Medical/Surgical
C679	Malignant neoplasm of bladder, unspecified	032000	Cancer of bladder	Medical/Surgical
C680	Malignant neoplasm of urethra	034000	Cancer of other urinary organs	Surgical
C681	Malignant neoplasm of paraurethral gland	034000	Cancer of other urinary organs	Surgical
C688	Overlapping malignant lesion of urinary organs	034000	Cancer of other urinary organs	Surgical
C689	Malignant neoplasm urinary organ unspecified	034000	Cancer of other urinary organs	Surgical
C690	Malignant neoplasm of conjunctiva	041000	Cancer; other and unspecified primary	Medical/Surgical
C691	Malignant neoplasm of cornea	041000	Cancer; other and unspecified primary	Medical/Surgical
C692	Malignant neoplasm of retina	041001	Malignant neoplasm of retina	Medical/Surgical
C693	Malignant neoplasm of choroid	041000	Cancer; other and unspecified primary	Medical/Surgical
C694	Malignant neoplasm of ciliary body	041000	Cancer; other and unspecified primary	Medical/Surgical
C695	Malignant neoplasm lacrimal gland & duct	041000	Cancer; other and unspecified primary	Medical/Surgical
C696	Malignant neoplasm of orbit	041000	Cancer; other and unspecified primary	Medical/Surgical
C698	Overlapping malignant lesion of eye and adnexa	041000	Cancer; other and unspecified primary	Medical/Surgical
C699	Malignant neoplasm of eye unspecified	041000	Cancer; other and unspecified primary	Medical/Surgical
C700	Malignant neoplasm of cerebral meninges	035002	Malignant neoplasm of meninges	Medical/Surgical
C701	Malignant neoplasm of spinal meninges	035002	Malignant neoplasm of meninges	Medical/Surgical
C709	Malignant neoplasm of meninges, unspecified	035002	Malignant neoplasm of meninges	Medical/Surgical
C710	Malignant neoplasm of cerebrum, except lobes and ventricles	909	Malignant neoplasm of brain	Medical/Surgical
C711	Malignant neoplasm of frontal lobe	909	Malignant neoplasm of brain	Medical/Surgical
C712	Malignant neoplasm of temporal lobe	909	Malignant neoplasm of brain	Medical/Surgical
C713	Malignant neoplasm of parietal lobe	909	Malignant neoplasm of brain	Medical/Surgical
C714	Malignant neoplasm of occipital lobe	909	Malignant neoplasm of brain	Medical/Surgical
C715	Malignant neoplasm of cerebral ventricle	909	Malignant neoplasm of brain	Medical/Surgical
C716	Malignant neoplasm of cerebellum	035004	Malignant neoplasm of cerebellum	Medical/Surgical
C717	Malignant neoplasm of brain stem	035005	Malignant neoplasm of brain stem	Medical/Surgical
C718	Overlapping malignant lesion of brain	909	Malignant neoplasm of brain	Medical/Surgical
C719	Malignant neoplasm of brain unspecified	909	Malignant neoplasm of brain	Medical/Surgical
C720	Malignant neoplasm of spinal cord	035006	Malignant neoplasm of spinal cord	Medical/Surgical
C721	Malignant neoplasm of cauda equina	035006	Malignant neoplasm of spinal cord	Medical/Surgical
C722	Malignant neoplasm of olfactory nerve	035007	Malignant neoplasm of cranial nerves	Medical/Surgical
C723	Malignant neoplasm of optic nerve	035007	Malignant neoplasm of cranial nerves	Medical/Surgical
C724	Malignant neoplasm of acoustic nerve	035007	Malignant neoplasm of cranial nerves	Medical/Surgical
C725	Malignant neoplasm of other and unspecified cranial nerves	035007	Malignant neoplasm of cranial nerves	Medical/Surgical
C728	Overlapping malignant lesion of brain and other parts of central nervous system	035000	Cancer of brain and nervous system	Medical
C729	Malignant neoplasm of central nervous system, unspecified	035000	Cancer of brain and nervous system	Medical
C73	Malignant neoplasm of thyroid gland	036000	Cancer of thyroid	Surgical
C740	Malignant neoplasm cortex adrenal gland	041003	Malignant neoplasm of adrenal gland	Medical/Surgical
C741	Malignant neoplasm medulla adrenal gland	041003	Malignant neoplasm of adrenal gland	Medical/Surgical
C749	Malignant neoplasm adrenal gland unspecified	041003	Malignant neoplasm of adrenal gland	Medical/Surgical
C750	Malignant neoplasm of parathyroid gland	041000	Cancer; other and unspecified primary	Medical/Surgical
C751	Malignant neoplasm of pituitary gland	041000	Cancer; other and unspecified primary	Medical/Surgical
C752	Malignant neoplasm craniopharyngeal duct	041000	Cancer; other and unspecified primary	Medical/Surgical
C753	Malignant neoplasm of pineal gland	909	Malignant neoplasm of brain	Medical/Surgical
C754	Malignant neoplasm of carotid body	041000	Cancer; other and unspecified primary	Medical/Surgical
C755	Malignant neoplasm of aortic body and other paraganglia	041000	Cancer; other and unspecified primary	Medical/Surgical
C758	Malignant neoplasm of pluriglandular involvement, unspecified	041000	Cancer; other and unspecified primary	Medical/Surgical
C759	Malignant neoplasm endocrine gland unspecified	041000	Cancer; other and unspecified primary	Medical/Surgical
C760	Malignant neoplasm head face & neck	011000	Cancer of head and neck	Medical/Surgical
C761	Malignant neoplasm of thorax	041000	Cancer; other and unspecified primary	Medical/Surgical
C762	Malignant neoplasm of abdomen	041000	Cancer; other and unspecified primary	Medical/Surgical
C763	Malignant neoplasm of pelvis	041000	Cancer; other and unspecified primary	Medical/Surgical
C764	Malignant neoplasm of upper limb	041000	Cancer; other and unspecified primary	Medical/Surgical
C765	Malignant neoplasm of lower limb	041000	Cancer; other and unspecified primary	Medical/Surgical
C767	Malignant neoplasm other ill-defined sites	041000	Cancer; other and unspecified primary	Medical/Surgical
C768	Overlapping malignant lesion of other and ill-defined sites	041000	Cancer; other and unspecified primary	Medical/Surgical
C770	Secondary malignant neoplasm lymph nodes of head, face and neck	042000	Secondary malignancies	Medical/Surgical
C771	Secondary malignant neoplasm of intrathoracic lymph nodes	042000	Secondary malignancies	Medical/Surgical
C772	Secondary malignant neoplasm of intra-abdominal lymph nodes	042000	Secondary malignancies	Medical/Surgical
C773	Secondary malignant neoplasm of axillary and upper limb lymph nodes	042000	Secondary malignancies	Medical/Surgical
C774	Secondary malignant neoplasm of inguinal and lower limb lymph nodes	042000	Secondary malignancies	Medical/Surgical
C775	Secondary malignant neoplasm of intrapelvic lymph nodes	042000	Secondary malignancies	Medical/Surgical
C778	Secondary malignant neoplasm of lymph nodes of multiple regions	042000	Secondary malignancies	Medical/Surgical
C779	Secondary malignant neoplasm of lymph node, unspecified	042000	Secondary malignancies	Medical/Surgical
C780	Secondary malignant neoplasm of lung	042001	Secondary malignant neoplasm of lung	Surgical
C7800	Secondary malignant neoplasm of right lung	042001	Secondary malignant neoplasm of lung	Surgical
C7801	Secondary malignant neoplasm of left lung	042001	Secondary malignant neoplasm of lung	Surgical
C7809	Secondary malignant neoplasm of lung, unspecified.side	042001	Secondary malignant neoplasm of lung	Surgical
C781	Secondary malignant neoplasm of mediastinum	042000	Secondary malignancies	Medical/Surgical
C782	Secondary malignant neoplasm of pleura	042000	Secondary malignancies	Medical/Surgical
C783	Secondary malignant neoplasm of other and unspecified respiratory organs	042000	Secondary malignancies	Medical/Surgical
C784	Secondary malignant neoplasm of small intestine	042000	Secondary malignancies	Medical/Surgical
C785	Secondary malignant neoplasm of large intestine and rectum	042000	Secondary malignancies	Medical/Surgical
C786	Secondary malignant neoplasm of retroperitoneum and peritoneum	042000	Secondary malignancies	Medical/Surgical
C787	Secondary malignant neoplasm of liver and intrahepatic bile duct	042000	Secondary malignancies	Medical/Surgical
C788	Secondary malignant neoplasm of other and unspecified digestive organs	042000	Secondary malignancies	Medical/Surgical
C790	Secondary malignant neoplasm of kidney and renal pelvis	042000	Secondary malignancies	Medical/Surgical
C791	Secondary malignant neoplasm of bladder and other and unspecified urinary organs	042000	Secondary malignancies	Medical/Surgical
C792	Secondary malignant neoplasm of skin	042000	Secondary malignancies	Medical/Surgical
C793	Secondary malignant neoplasm of brain and cerebral meninges	042000	Secondary malignancies	Medical/Surgical
C794	Secondary malignant neoplasm of other and unspecified parts of nervous system	042000	Secondary malignancies	Medical/Surgical
C795	Secondary malignant neoplasm of bone and bone marrow	042002	Secondary malignant neoplasm of bone/bone marrow	Medical/Surgical
C796	Secondary malignant neoplasm of ovary	042000	Secondary malignancies	Medical/Surgical
C797	Secondary malignant neoplasm of adrenal gland	042000	Secondary malignancies	Medical/Surgical
C7980	Secondary malignant neoplasm of breast	042000	Secondary malignancies	Medical/Surgical
C7988	Secondary malignant neoplasm of other specified sites	042000	Secondary malignancies	Medical/Surgical
C799	Secondary malignant neoplasm, unspecified site	042000	Secondary malignancies	Medical/Surgical
C80	Malignant neoplasm without specification of site	043000	Malignant neoplasm without specification of site	Medical/Surgical
C800	Malignant neoplasm, primary site unknown, so stated	043000	Malignant neoplasm without specification of site	Medical/Surgical
C809	Malignant neoplasm, unspecified	043000	Malignant neoplasm without specification of site	Medical/Surgical
C810	Hodgkin's disease, lymphocytic predominance	037000	Hodgkin`s disease	Medical/Surgical
C811	Hodgkin's disease nodular sclerosis	037000	Hodgkin`s disease	Medical/Surgical
C812	Hodgkin's disease mixed cellularity	037000	Hodgkin`s disease	Medical/Surgical
C813	Hodgkin's disease lymphocytic depletion	037000	Hodgkin`s disease	Medical/Surgical
C814	Lymphocyte-rich classical Hodgkin lymphoma	037000	Hodgkin`s disease	Medical/Surgical
C817	Other Hodgkin's disease	037000	Hodgkin`s disease	Medical/Surgical
C819	Hodgkin's disease, unspecified	037000	Hodgkin`s disease	Medical/Surgical
C820	Small cleaved cell, follicular Non-Hodgkin's lymphoma	038000	Non-Hodgkin's lymphoma	Medical/Surgical
C821	Mixed small cleaved and large cell, follicular Non-Hodgkin's lymphoma	038000	Non-Hodgkin's lymphoma	Medical/Surgical
C822	Large cell, follicular Non-Hodgkin's lymphoma	038000	Non-Hodgkin's lymphoma	Medical/Surgical
C823	Follicular lymphoma grade IIIa	038000	Non-Hodgkin's lymphoma	Medical/Surgical
C824	Follicular lymphoma grade IIIb	038000	Non-Hodgkin's lymphoma	Medical/Surgical
C825	Diffuse follicle centre lymphoma	038000	Non-Hodgkin's lymphoma	Medical/Surgical
C826	Cutaneous follicle centre lymphoma	038000	Non-Hodgkin's lymphoma	Medical/Surgical
C827	Other types of follicular non-Hodgkin's lymphoma	038000	Non-Hodgkin's lymphoma	Medical/Surgical
C829	Follicular non-Hodgkin's lymphoma, unspecified	038000	Non-Hodgkin's lymphoma	Medical/Surgical
C830	Small cell (diffuse) Non-Hodgkin's lymphoma	038000	Non-Hodgkin's lymphoma	Medical/Surgical
C831	Small cleaved cell (diffuse) Non-Hodgkin's lymphoma	038000	Non-Hodgkin's lymphoma	Medical/Surgical
C832	Mixed small and large cell (diffuse) Non-Hodgkin's lymphoma	038000	Non-Hodgkin's lymphoma	Medical/Surgical
C833	Large cell (diffuse) Non-Hodgkin's lymphoma	038000	Non-Hodgkin's lymphoma	Medical/Surgical
C834	Immunoblastic (diffuse) Non-Hodgkin's lymphoma	038000	Non-Hodgkin's lymphoma	Medical/Surgical
C835	Lymphoblastic (diffuse) Non-Hodgkin's lymphoma	038000	Non-Hodgkin's lymphoma	Medical/Surgical
C836	Undifferentiated (diffuse) Non-Hodgkin's lymphoma	038000	Non-Hodgkin's lymphoma	Medical/Surgical
C837	Burkitt's tumour	038000	Non-Hodgkin's lymphoma	Medical/Surgical
C838	Other types of diffuse non-Hodgkin's lymphoma	038000	Non-Hodgkin's lymphoma	Medical/Surgical
C839	Diffuse non-Hodgkin's lymphoma, unspecified	038000	Non-Hodgkin's lymphoma	Medical/Surgical
C840	Mycosis fungoides	038000	Non-Hodgkin's lymphoma	Medical/Surgical
C841	STzary's disease	038000	Non-Hodgkin's lymphoma	Medical/Surgical
C844	Peripheral T-cell lymphoma	038000	Non-Hodgkin's lymphoma	Medical/Surgical
C845	Other and unspecified T-cell lymphomas	038000	Non-Hodgkin's lymphoma	Medical/Surgical
C846	Anaplastic large cell lymphoma, ALK-positive	038000	Non-Hodgkin's lymphoma	Medical/Surgical
C847	Anaplastic large cell lymphoma, ALK-negative	038000	Non-Hodgkin's lymphoma	Medical/Surgical
C848	Cutaneous T-cell lymphoma, unspecified	038000	Non-Hodgkin's lymphoma	Medical/Surgical
C849	Mature T/NK-cell lymphoma, unspecified	038000	Non-Hodgkin's lymphoma	Medical/Surgical
C851	B-cell lymphoma, unspecified	038000	Non-Hodgkin's lymphoma	Medical/Surgical
C852	Mediastinal (thymic) large B-cell lymphoma	038000	Non-Hodgkin's lymphoma	Medical/Surgical
C857	Other specified types of non-Hodgkin's lymphoma	038000	Non-Hodgkin's lymphoma	Medical/Surgical
C859	Non-Hodgkin's lymphoma, unspecified type	038000	Non-Hodgkin's lymphoma	Medical/Surgical
C860	Extranodal NK/T-cell lymphoma, nasal type	038000	Non-Hodgkin's lymphoma	Medical/Surgical
C861	Hepatosplenic T-cell lymphoma	038000	Non-Hodgkin's lymphoma	Medical/Surgical
C862	Enteropathy-type (intestinal) T-cell lymphoma	038000	Non-Hodgkin's lymphoma	Medical/Surgical
C863	Subcutaneous panniculitis-like T-cell lymphoma	038000	Non-Hodgkin's lymphoma	Medical/Surgical
C864	Blastic NK-cell lymphoma	038000	Non-Hodgkin's lymphoma	Medical/Surgical
C865	Angioimmunoblastic T-cell lymphoma	038000	Non-Hodgkin's lymphoma	Medical/Surgical
C866	Primary cutaneous CD30-positive T-cell proliferations	038000	Non-Hodgkin's lymphoma	Medical/Surgical
C880	Waldenström macroglobulinaemia	038000	Non-Hodgkin's lymphoma	Medical/Surgical
C8800	Waldenstr?m's macroglobulinaemia	038000	Non-Hodgkin's lymphoma	Medical/Surgical
C8808	Other lymphoplasmacytic lymphoma	038000	Non-Hodgkin's lymphoma	Medical/Surgical
C881	Alpha heavy chain disease	038000	Non-Hodgkin's lymphoma	Medical/Surgical
C882	Gamma heavy chain disease	038000	Non-Hodgkin's lymphoma	Medical/Surgical
C883	Immunoproliferative small intestinal disease	038000	Non-Hodgkin's lymphoma	Medical/Surgical
C884	Extranodal marginal zone B-cell lymphoma of mucosa- associated lymphoid tissue [MALT-lymphoma]	038000	Non-Hodgkin's lymphoma	Medical/Surgical
C887	Other malignant immunoproliferative diseases	038000	Non-Hodgkin's lymphoma	Medical/Surgical
C889	Malignant immunoproliferative disease, unspecified	038000	Non-Hodgkin's lymphoma	Medical/Surgical
C900	Multiple myeloma	040000	Multiple myeloma	Surgical
C901	Plasma cell leukaemia	039004	Plasma cell leukemia	Medical/Surgical
C902	Extramedullary plasmacytoma	040000	Multiple myeloma	Surgical
C9020	Plasmacytoma of bone	040000	Multiple myeloma	Surgical
C9021	Plasmacytoma of other tissue	040000	Multiple myeloma	Surgical
C903	Solitary plasmacytoma	040000	Multiple myeloma	Surgical
C910	Acute lymphoblastic leukaemia	039030	Acute lymphoid leukemia	Medical
C911	Chronic lymphocytic leukaemia	039008	Chronic lymphocytic leukemia	Medical
C913	Prolymphocytic leukaemia	039009	Prolymphocytic leukemia of b-cell type	Medical
C914	Hairy-cell leukaemia	039010	Hairy cell leukemia	Medical
C915	Adult T-cell leukaemia	039011	Adult t-cell lymphoma/leukemia	Medical/Surgical
C916	Prolymphocytic leukaemia of T-cell type	039012	Prolymphocytic leukemia of t-cell type	Medical
C917	Other lymphoid leukaemia	039013	Lymphoid leukemia	Medical/Surgical
C918	Mature B-cell leukaemia Burkitt-type	039014	Mature b-cell leukemia	Medical/Surgical
C919	Lymphoid leukaemia, unspecified	039013	Lymphoid leukemia	Medical/Surgical
C920	Acute myeloid leukaemia	039016	Myeloid leukemia	Medical/Surgical
C921	Chronic myeloid leukaemia	039029	Chronic myeloid leukemia	Medical
C922	Atypical chronic myeloid leukaemia, BCR/ABL-negative	039029	Chronic myeloid leukemia	Medical
C923	Myeloid sarcoma	039015	Myeloid sarcoma	Medical/Surgical
C924	Acute promyelocytic leukaemia	039028	Acute myeloid leukemia	Medical
C925	Acute myelomonocytic leukaemia	039028	Acute myeloid leukemia	Medical
C926	Acute myeloid leukaemia with 11q23-abnormality	039016	Myeloid leukemia	Medical/Surgical
C927	Other myeloid leukaemia	039016	Myeloid leukemia	Medical/Surgical
C928	Acute myeloid leukaemia with multilineage dysplasia	039016	Myeloid leukemia	Medical/Surgical
C929	Myeloid leukaemia, unspecified	039016	Myeloid leukemia	Medical/Surgical
C930	Acute monocytic leukaemia	039017	Monocytic leukemia	Medical/Surgical
C931	Chronic myelomonocytic leukaemia	039018	Myelomonocytic leukemia	Medical/Surgical
C933	Juvenile myelomonocytic leukaemia	039020	Juvenile myelomonocytic leukemia	Medical/Surgical
C937	Other monocytic leukaemia	039017	Monocytic leukemia	Medical/Surgical
C939	Monocytic leukaemia, unspecified	039017	Monocytic leukemia	Medical/Surgical
C940	Acute erythraemia and erythroleukaemia	039019	Acute erythroid leukemia	Medical
C942	Acute megakaryoblastic leukaemia	039024	Acute megakaryoblastic leukemia	Medical/Surgical
C943	Mast cell leukaemia	039021	Mast cell leukemia	Medical
C944	Acute panmyelosis with myelofibrosis	039022	Acute panmyelosis	Medical
C945	Acute myelofibrosis	064000	Other hematologic conditions	Medical/Surgical
C946	Myelodysplastic and myeloproliferative disease, not elsewhere classified	039023	Myelodysplastic disease	Medical
C947	Other specified leukaemias	039000	Leukemias	Medical/Surgical
C950	Acute leukaemia of unspecified cell type	039000	Leukemias	Medical/Surgical
C951	Chronic leukaemia of unspecified cell type	039000	Leukemias	Medical/Surgical
C957	Other leukaemia of unspecified cell type	039000	Leukemias	Medical/Surgical
C959	Leukaemia, unspecified	041000	Cancer; other and unspecified primary	Medical/Surgical
C960	Letterer-Siwe disease	041000	Cancer; other and unspecified primary	Medical/Surgical
C961	Malignant histiocytosis	038000	Non-Hodgkin's lymphoma	Medical/Surgical
C962	Malignant mast cell tumour	041000	Cancer; other and unspecified primary	Medical/Surgical
C963	True histiocytic lymphoma	041000	Cancer; other and unspecified primary	Medical/Surgical
C964	Sarcoma of dendritic cells (accessory cells)	038000	Non-Hodgkin's lymphoma	Medical/Surgical
C965	Multifocal and unisystemic Langerhans-cell histiocytosis	041000	Cancer; other and unspecified primary	Medical/Surgical
C966	Unifocal Langerhans-cell histiocytosis	041000	Cancer; other and unspecified primary	Medical/Surgical
C967	Other specified malignant neoplasms of lymphoid, haematopoietic and related tissue	038000	Non-Hodgkin's lymphoma	Medical/Surgical
C968	Histiocytic sarcoma	041000	Cancer; other and unspecified primary	Medical/Surgical
C969	Malignant neoplasm of lymphoid, haematopoietic and related tissue, unspecified	038000	Non-Hodgkin's lymphoma	Medical/Surgical
C97	Malignant neoplasms of independent (primary) multiple sites	038000	Non-Hodgkin's lymphoma	Medical/Surgical
D0000	Carcinoma in situ of labial mucosa and vermilion border	011000	Cancer of head and neck	Medical/Surgical
D0001	Carcinoma in situ of buccal mucosa	011000	Cancer of head and neck	Medical/Surgical
D0002	Carcinoma in situ of gingiva and edentulous alveolar ridge	011000	Cancer of head and neck	Medical/Surgical
D0003	Carcinoma in situ of soft palate	011000	Cancer of head and neck	Medical/Surgical
D0004	Carcinoma in situ of hard palate	011000	Cancer of head and neck	Medical/Surgical
D0005	Carcinoma in situ of floor of mouth	011000	Cancer of head and neck	Medical/Surgical
D0006	Carcinoma in situ of tongue	011000	Cancer of head and neck	Medical/Surgical
D0007	Carcinoma in situ of pharynx	011000	Cancer of head and neck	Medical/Surgical
D0008	Carcinoma in situ of oral cavity, other specified site	011000	Cancer of head and neck	Medical/Surgical
D0009	Carcinoma in situ of oral cavity, unspecified site	011000	Cancer of head and neck	Medical/Surgical
D001	Carcinoma in situ of oesophagus	012000	Cancer of esophagus	Medical/Surgical
D002	Carcinoma in situ of stomach	013000	Cancer of stomach	Medical/Surgical
D010	Carcinoma in situ of colon	014000	Cancer of colon	Surgical
D011	Carcinoma in situ of rectosigmoid junction	015000	Cancer of rectum and anus	Medical/Surgical
D012	Carcinoma in situ of rectum	015000	Cancer of rectum and anus	Medical/Surgical
D013	Carcinoma in situ of anus and anal canal	015000	Cancer of rectum and anus	Medical/Surgical
D014	Carcinoma in situ of other and unspecified parts of intestine	018000	Cancer of other GI organs; peritoneum	Medical/Surgical
D015	Carcinoma in situ of liver, gallbladder and bile ducts	016000	Cancer of liver and intrahepatic bile duct	Medical/Surgical
D017	Carcinoma in situ of other specified digestive organs	018000	Cancer of other GI organs; peritoneum	Medical/Surgical
D019	Carcinoma in situ of digestive organ, unspecified	018000	Cancer of other GI organs; peritoneum	Medical/Surgical
D020	Carcinoma in situ of larynx	011000	Cancer of head and neck	Medical/Surgical
D021	Carcinoma in situ of trachea	020000	Cancer; other respiratory and intrathoracic	Medical/Surgical
D022	Carcinoma in situ of bronchus and lung	019000	Cancer of bronchus; lung	Medical/Surgical
D023	Carcinoma in situ of other parts of respiratory system	020000	Cancer; other respiratory and intrathoracic	Medical/Surgical
D024	Carcinoma in situ of respiratory system, unspecified	020000	Cancer; other respiratory and intrathoracic	Medical/Surgical
D030	Melanoma in situ of lip	022000	Melanomas of skin	Surgical
D031	Melanoma in situ of eyelid, including canthus	022000	Melanomas of skin	Surgical
D032	Melanoma in situ of ear and external auricular canal	022000	Melanomas of skin	Surgical
D033	Melanoma in situ of other and unspecified parts of face	022000	Melanomas of skin	Surgical
D034	Melanoma in situ of scalp and neck	022000	Melanomas of skin	Surgical
D035	Melanoma in situ of trunk	022000	Melanomas of skin	Surgical
D036	Melanoma in situ of upper limb, including shoulder	022000	Melanomas of skin	Surgical
D037	Melanoma in situ of lower limb, including hip	022000	Melanomas of skin	Surgical
D038	Melanoma in situ of other sites	022000	Melanomas of skin	Surgical
D039	Melanoma in situ, unspecified	022000	Melanomas of skin	Surgical
D040	Carcinoma in situ of skin of lip	023000	Other non-epithelial cancer of skin	Surgical
D041	Carcinoma in situ of skin of eyelid, including canthus	023000	Other non-epithelial cancer of skin	Surgical
D042	Carcinoma in situ of skin of ear and external auricular canal	023000	Other non-epithelial cancer of skin	Surgical
D043	Carcinoma in situ of skin of other and unspecified parts of face	023000	Other non-epithelial cancer of skin	Surgical
D044	Carcinoma in situ of skin of scalp and neck	023000	Other non-epithelial cancer of skin	Surgical
D045	Carcinoma in situ of skin of trunk	023000	Other non-epithelial cancer of skin	Surgical
D046	Carcinoma in situ of skin of upper limb, including shoulder	023000	Other non-epithelial cancer of skin	Surgical
D047	Carcinoma in situ of skin of lower limb, including hip	023000	Other non-epithelial cancer of skin	Surgical
D048	Carcinoma in situ of skin of other sites	023000	Other non-epithelial cancer of skin	Surgical
D049	Carcinoma in situ of skin, unspecified	023000	Other non-epithelial cancer of skin	Surgical
D050	Lobular carcinoma in situ	024000	Cancer of breast	Medical/Surgical
D0500	Lobular carcinoma in situ of right breast	024000	Cancer of breast	Medical/Surgical
D0501	Lobular carcinoma in situ of left breast	024000	Cancer of breast	Medical/Surgical
D0509	Lobular carcinoma in situ of breast, unspecified side	024000	Cancer of breast	Medical/Surgical
D051	Intraductal carcinoma in situ	024000	Cancer of breast	Medical/Surgical
D0510	Intraductal carcinoma in situ of right breast	024000	Cancer of breast	Medical/Surgical
D0511	Intraductal carcinoma in situ of left breast	024000	Cancer of breast	Medical/Surgical
D0519	Intraductal carcinoma in situ of breast, unspecified side	024000	Cancer of breast	Medical/Surgical
D057	Other carcinoma in situ of breast	024000	Cancer of breast	Medical/Surgical
D0570	Other carcinoma in situ of right breast	024000	Cancer of breast	Medical/Surgical
D0571	Other carcinoma in situ of left breast	024000	Cancer of breast	Medical/Surgical
D0579	Other carcinoma in situ of breast, unspecified side	024000	Cancer of breast	Medical/Surgical
D059	Carcinoma in situ of breast, unspecified	024000	Cancer of breast	Medical/Surgical
D0590	Carcinoma in situ of right breast, unspecified	024000	Cancer of breast	Medical/Surgical
D0591	Carcinoma in situ of left breast, unspecified	024000	Cancer of breast	Medical/Surgical
D0599	Carcinoma in situ of breast, unspecified, unspecified side	024000	Cancer of breast	Medical/Surgical
D060	Carcinoma in situ of endocervix	026000	Cancer of cervix	Surgical
D061	Carcinoma in situ of exocervix	026000	Cancer of cervix	Surgical
D067	Carcinoma in situ of other parts of cervix	026000	Cancer of cervix	Surgical
D069	Carcinoma in situ of cervix, unspecified	026000	Cancer of cervix	Surgical
D070	Carcinoma in situ of endometrium	025000	Cancer of uterus	Surgical
D071	Carcinoma in situ of vulva	028000	Cancer of other female genital organs	Surgical
D072	Carcinoma in situ of vagina	028000	Cancer of other female genital organs	Surgical
D073	Carcinoma in situ of other and unspecified female genital organs	028000	Cancer of other female genital organs	Surgical
D074	Carcinoma in situ of penis	031000	Cancer of other male genital organs	Surgical
D075	Carcinoma in situ of prostate	029000	Cancer of prostate	Medical/Surgical
D076	Carcinoma in situ of other and unspecified male genital organs	031000	Cancer of other male genital organs	Surgical
D090	Carcinoma in situ of bladder	032000	Cancer of bladder	Medical/Surgical
D091	Carcinoma in situ of other and unspecified urinary organs	034000	Cancer of other urinary organs	Surgical
D092	Carcinoma in situ of eye	041000	Cancer; other and unspecified primary	Medical/Surgical
D093	Carcinoma in situ of thyroid and other endocrine glands	036000	Cancer of thyroid	Surgical
D097	Carcinoma in situ of other specified sites	041000	Cancer; other and unspecified primary	Medical/Surgical
D099	Carcinoma in situ, unspecified	041000	Cancer; other and unspecified primary	Medical/Surgical
D100	Benign neoplasm of lip	047000	Other and unspecified benign neoplasm	Surgical
D101	Benign neoplasm of tongue	047000	Other and unspecified benign neoplasm	Surgical
D102	Benign neoplasm of floor of mouth	047000	Other and unspecified benign neoplasm	Surgical
D103	Benign neoplasm of other and unspecified parts of mouth	047000	Other and unspecified benign neoplasm	Surgical
D104	Benign neoplasm of tonsil	047000	Other and unspecified benign neoplasm	Surgical
D105	Benign neoplasm of other parts of oropharynx	047000	Other and unspecified benign neoplasm	Surgical
D106	Benign neoplasm of nasopharynx	047000	Other and unspecified benign neoplasm	Surgical
D107	Benign neoplasm of hypopharynx	047000	Other and unspecified benign neoplasm	Surgical
D109	Benign neoplasm of pharynx, unspecified	047000	Other and unspecified benign neoplasm	Surgical
D110	Benign neoplasm parotid gland	047000	Other and unspecified benign neoplasm	Surgical
D117	Benign neoplasm of other major salivary glands	047000	Other and unspecified benign neoplasm	Surgical
D119	Benign neoplasm of major salivary gland, unspecified	047000	Other and unspecified benign neoplasm	Surgical
D120	Benign neoplasm of caecum	047001	Benign neoplasm of colon	Surgical
D121	Benign neoplasm of appendix	047001	Benign neoplasm of colon	Surgical
D122	Benign neoplasm of ascending colon	047001	Benign neoplasm of colon	Surgical
D123	Benign neoplasm of transverse colon	047001	Benign neoplasm of colon	Surgical
D124	Benign neoplasm of descending colon	047001	Benign neoplasm of colon	Surgical
D125	Benign neoplasm of sigmoid colon	047001	Benign neoplasm of colon	Surgical
D126	Benign neoplasm of colon, unspecified	047001	Benign neoplasm of colon	Surgical
D127	Benign neoplasm of rectosigmoid junction	047000	Other and unspecified benign neoplasm	Surgical
D128	Benign neoplasm of rectum	047000	Other and unspecified benign neoplasm	Surgical
D129	Benign neoplasm of anus and anal canal	047000	Other and unspecified benign neoplasm	Surgical
D130	Benign neoplasm of oesophagus	047000	Other and unspecified benign neoplasm	Surgical
D131	Benign neoplasm of stomach	047000	Other and unspecified benign neoplasm	Surgical
D132	Benign neoplasm of duodenum	047000	Other and unspecified benign neoplasm	Surgical
D133	Benign neoplasm of other and unspecified parts of small intestine	047000	Other and unspecified benign neoplasm	Surgical
D134	Benign neoplasm of liver	047000	Other and unspecified benign neoplasm	Surgical
D135	Benign neoplasm of extrahepatic bile ducts	047000	Other and unspecified benign neoplasm	Surgical
D136	Benign neoplasm of pancreas	047000	Other and unspecified benign neoplasm	Surgical
D137	Benign neoplasm of endocrine pancreas	047000	Other and unspecified benign neoplasm	Surgical
D139	Benign neoplasm of ill-defined sites within the digestive system	047000	Other and unspecified benign neoplasm	Surgical
D140	Benign neoplasm of middle ear, nasal cavity and accessory sinuses	047000	Other and unspecified benign neoplasm	Surgical
D141	Benign neoplasm of larynx	047003	Benign neoplasm of larynx	Surgical
D142	Benign neoplasm of trachea	047000	Other and unspecified benign neoplasm	Surgical
D143	Benign neoplasm of bronchus and lung	047000	Other and unspecified benign neoplasm	Surgical
D144	Benign neoplasm of respiratory system, unspecified	047000	Other and unspecified benign neoplasm	Surgical
D150	Benign neoplasm of thymus	047000	Other and unspecified benign neoplasm	Surgical
D151	Benign neoplasm of heart	047000	Other and unspecified benign neoplasm	Surgical
D152	Benign neoplasm of mediastinum	047000	Other and unspecified benign neoplasm	Surgical
D157	Benign neoplams of other specified intrathoracic organs	047000	Other and unspecified benign neoplasm	Surgical
D159	Benign neoplasm of intrathoracic organ, unspecified	047000	Other and unspecified benign neoplasm	Surgical
D160	Benign neoplasm of scapula and long bones of upper limb	047000	Other and unspecified benign neoplasm	Surgical
D161	Benign neoplasm of short bones of upper limb	047000	Other and unspecified benign neoplasm	Surgical
D162	Benign neoplasm of long bones of lower limb	047004	Benign neoplasm of long bones	Surgical
D163	Benign neoplasm of short bones of lower limb	047000	Other and unspecified benign neoplasm	Surgical
D164	Benign neoplasm of bones of skull and face	047005	Benign neoplasm of bones of skull or face	Surgical
D165	Benign neoplasm of lower jaw bone	047005	Benign neoplasm of bones of skull or face	Surgical
D166	Benign neoplasm of vertebral column	047000	Other and unspecified benign neoplasm	Surgical
D167	Benign neoplasm of ribs, sternum and clavicle	047000	Other and unspecified benign neoplasm	Surgical
D168	Benign neoplasm of pelvic bones, sacrum and coccyx	047000	Other and unspecified benign neoplasm	Surgical
D169	Benign neoplasm of bone and articular cartilage, unspecified	047000	Other and unspecified benign neoplasm	Surgical
D170	Benign lipomatous neoplasm of skin and subcutaneous tissue of head, face and neck	047000	Other and unspecified benign neoplasm	Surgical
D171	Benign lipomatous neoplasm of skin and subcutaneous tissue of trunk	047000	Other and unspecified benign neoplasm	Surgical
D172	Benign lipomatous neoplasm of skin and subcutaneous tissue of limbs	047000	Other and unspecified benign neoplasm	Surgical
D173	Benign lipomatous neoplasm of skin and subcutaneous tissue of other and unspecified sites	047000	Other and unspecified benign neoplasm	Surgical
D174	Benign lipomatous neoplasm of intrathoracic organs	047000	Other and unspecified benign neoplasm	Surgical
D175	Benign lipomatous neoplasm of intra-abdominal organs	047000	Other and unspecified benign neoplasm	Surgical
D176	Benign lipomatous neoplasm of spermatic cord	047000	Other and unspecified benign neoplasm	Surgical
D177	Benign lipomatous neoplasm of other sites	047000	Other and unspecified benign neoplasm	Surgical
D179	Benign lipomatous neoplasm, unspecified	047000	Other and unspecified benign neoplasm	Surgical
D1800	Haemangioma of subcutaneous tissue	047006	Hemangioma	Medical/Surgical
D1801	Haemangioma of intracranial structures	047006	Hemangioma	Medical/Surgical
D1802	Haemangioma of hepatobiliary system	047006	Hemangioma	Medical/Surgical
D1803	Haemangioma of digestive system	047006	Hemangioma	Medical/Surgical
D1804	Haemangioma of ear, nose, mouth and throat	047006	Hemangioma	Medical/Surgical
D1808	Haemangioma of other sites	047006	Hemangioma	Medical/Surgical
D1809	Haemangioma, unspecified site	047006	Hemangioma	Medical/Surgical
D181	Lymphangioma, any site	047008	Lymphangioma, any site	Medical/Surgical
D190	Benign neoplasm of mesothelial tissue of pleura	047000	Other and unspecified benign neoplasm	Surgical
D191	Benign neoplasm of mesothelial tissue of peritoneum	047000	Other and unspecified benign neoplasm	Surgical
D197	Benign neoplasm of mesothelial tissue of other sites	047000	Other and unspecified benign neoplasm	Surgical
D199	Benign neoplasm of mesothelial tissue, unspecified	047000	Other and unspecified benign neoplasm	Surgical
D200	Benign neoplasm of retroperitoneum	047000	Other and unspecified benign neoplasm	Surgical
D201	Benign neoplasm of peritoneum	047000	Other and unspecified benign neoplasm	Surgical
D210	Other benign neoplasm of connective and other soft tissue of head, face and neck	047009	Benign neoplasm of connective and other soft tissue of head, face, and neck, other	Surgical
D211	Other benign neoplasm of connective and other soft tissue of upper limb, including shoulder	047000	Other and unspecified benign neoplasm	Surgical
D212	Other benign neoplasm of connective and other soft tissue of lower limb, including hip	047000	Other and unspecified benign neoplasm	Surgical
D213	Other benign connective and other soft tissue of thorax	047000	Other and unspecified benign neoplasm	Surgical
D214	Other benign neoplasm of connective and other soft tissue of abdomen	047000	Other and unspecified benign neoplasm	Surgical
D215	Other benign neoplasm of connective and other soft tissue of pelvis	047000	Other and unspecified benign neoplasm	Surgical
D216	Other benign neoplasm of connective and other soft tissue of trunk, unspecified	047000	Other and unspecified benign neoplasm	Surgical
D219	Other benign neoplasm of connective and other soft tissue, unspecified	047000	Other and unspecified benign neoplasm	Surgical
D220	Melanocytic naevi of lip	047000	Other and unspecified benign neoplasm	Surgical
D221	Melanocytic naevi of eyelid, including canthus	047000	Other and unspecified benign neoplasm	Surgical
D222	Melanocytic naevi of ear and external auricular canal	047000	Other and unspecified benign neoplasm	Surgical
D223	Melanocytic naevi of other and unspecified parts of face	047000	Other and unspecified benign neoplasm	Surgical
D224	Melanocytic naevi of scalp and neck	047000	Other and unspecified benign neoplasm	Surgical
D225	Melanocytic naevi of trunk	047000	Other and unspecified benign neoplasm	Surgical
D226	Melanocytic naevi of upper limb, including shoulder	047000	Other and unspecified benign neoplasm	Surgical
D227	Melanocytic naevi of lower limb, including hip	047000	Other and unspecified benign neoplasm	Surgical
D229	Melanocytic naevi, unspecified	047000	Other and unspecified benign neoplasm	Surgical
D230	Other benign neoplasm of skin of lip	047000	Other and unspecified benign neoplasm	Surgical
D231	Other benign neoplasm of skin of eyelid, including canthus	047000	Other and unspecified benign neoplasm	Surgical
D232	Other benign neoplasm of skin of ear and external auricular canal	047000	Other and unspecified benign neoplasm	Surgical
D233	Other benign neoplasm of skin of other and unspecified parts of face	047002	Benign neoplasm of skin of other and unspecified parts of face	Surgical
D234	Other benign neoplasm of skin of scalp and neck	047010	Benign neoplasm of bones of scalp and skin of neck	Surgical
D235	Other benign neoplasm of skin of trunk	047011	Benign neoplasm of skin of trunk, except scrotum	Surgical
D236	Other benign neoplasm of skin of upper limb, including shoulder	047012	Benign neoplasm of skin of upper limb, including shoulder	Surgical
D237	Other benign neoplasm of skin of lower limb, including hip	047013	Benign neoplasm of skin of lower limb, including hip	Surgical
D239	Other benign neoplasm of skin, unspecified	047000	Other and unspecified benign neoplasm	Surgical
D24	Benign neoplasm of breast	047000	Other and unspecified benign neoplasm	Surgical
D250	Submucous leiomyoma of uterus	046000	Benign neoplasm of uterus	Surgical
D251	Intramural leiomyoma of uterus	046000	Benign neoplasm of uterus	Surgical
D252	Subserosal leiomyoma of uterus	046000	Benign neoplasm of uterus	Surgical
D259	Leiomyoma of uterus, unspecified	046000	Benign neoplasm of uterus	Surgical
D260	Other benign neoplasm of cervix uteri	046000	Benign neoplasm of uterus	Surgical
D261	Other benign neoplasm of corpus uteri	046000	Benign neoplasm of uterus	Surgical
D267	Other benign neoplasm of other parts of uterus	046000	Benign neoplasm of uterus	Surgical
D269	Other benign neoplasm of uterus, unspecified	046000	Benign neoplasm of uterus	Surgical
D27	Benign neoplasm of ovary	047000	Other and unspecified benign neoplasm	Surgical
D280	Benign neoplasm of vulva	047000	Other and unspecified benign neoplasm	Surgical
D281	Benign neoplasm of vagina	047000	Other and unspecified benign neoplasm	Surgical
D282	Benign neoplasm of uterine tubes and ligaments	047000	Other and unspecified benign neoplasm	Surgical
D287	Benign neoplasm of other specified female genital organs	047000	Other and unspecified benign neoplasm	Surgical
D289	Benign neoplasm of female genital organ, unspecified	047000	Other and unspecified benign neoplasm	Surgical
D290	Benign neoplasm of penis	047000	Other and unspecified benign neoplasm	Surgical
D291	Benign neoplasm of prostate	047000	Other and unspecified benign neoplasm	Surgical
D292	Benign neoplasm of testis	047000	Other and unspecified benign neoplasm	Surgical
D293	Benign neoplasm of epididymis	047000	Other and unspecified benign neoplasm	Surgical
D294	Benign neoplasm of scrotum	047000	Other and unspecified benign neoplasm	Surgical
D297	Benign neoplasm of other male genital organs	047000	Other and unspecified benign neoplasm	Surgical
D299	Benign neoplasm of male genital organ, unspecified	047000	Other and unspecified benign neoplasm	Surgical
D300	Benign neoplasm of kidney	047000	Other and unspecified benign neoplasm	Surgical
D301	Benign neoplasm of renal pelvis	047000	Other and unspecified benign neoplasm	Surgical
D302	Benign neoplasm of ureter	047000	Other and unspecified benign neoplasm	Surgical
D303	Benign neoplasm of bladder	047000	Other and unspecified benign neoplasm	Surgical
D304	Benign neoplasm of urethra	047000	Other and unspecified benign neoplasm	Surgical
D307	Benign neoplasm of other urinary organs	047000	Other and unspecified benign neoplasm	Surgical
D309	Benign neoplasm of urinary organ, unspecified	047000	Other and unspecified benign neoplasm	Surgical
D310	Benign neoplasm of conjunctiva	047000	Other and unspecified benign neoplasm	Surgical
D311	Benign neoplasm of cornea	047000	Other and unspecified benign neoplasm	Surgical
D312	Benign neoplasm of retina	047000	Other and unspecified benign neoplasm	Surgical
D313	Benign neoplasm of choroid	047000	Other and unspecified benign neoplasm	Surgical
D314	Benign neoplasm of ciliary body	047000	Other and unspecified benign neoplasm	Surgical
D315	Benign neoplasm of lacrimal gland and duct	047000	Other and unspecified benign neoplasm	Surgical
D316	Benign neoplasm of orbit, unspecified	047000	Other and unspecified benign neoplasm	Surgical
D319	Benign neoplasm of eye, unspecified	047000	Other and unspecified benign neoplasm	Surgical
D320	Benign neoplasm of cerebral meninges	047000	Other and unspecified benign neoplasm	Surgical
D321	Benign neoplasm of spinal meninges	047000	Other and unspecified benign neoplasm	Surgical
D329	Benign neoplasm of meninges, unspecified	047000	Other and unspecified benign neoplasm	Surgical
D330	Benign neoplasm of brain, supratentorial	047014	Benign neoplasm of brain	Medical/Surgical
D331	Benign neoplasm of brain, infratentorial	047014	Benign neoplasm of brain	Medical/Surgical
D332	Benign neoplasm of brain, unspecified	047014	Benign neoplasm of brain	Medical/Surgical
D333	Benign neoplasm of cranial nerves	047000	Other and unspecified benign neoplasm	Surgical
D334	Benign neoplasm of spinal cord	047000	Other and unspecified benign neoplasm	Surgical
D337	Benign neoplasm of other specified parts of central nervous system	047000	Other and unspecified benign neoplasm	Surgical
D339	Benign neoplasm of central nervous system, unspecified	047000	Other and unspecified benign neoplasm	Surgical
D34	Benign neoplasm of thyroid gland	047000	Other and unspecified benign neoplasm	Surgical
D350	Benign neoplasm of adrenal gland	047000	Other and unspecified benign neoplasm	Surgical
D351	Benign neoplasm of parathyroid gland	047000	Other and unspecified benign neoplasm	Surgical
D352	Benign neoplasm of pituitary gland	047000	Other and unspecified benign neoplasm	Surgical
D353	Benign neoplasm of craniopharyngeal duct	047000	Other and unspecified benign neoplasm	Surgical
D354	Benign neoplasm of pineal gland	047000	Other and unspecified benign neoplasm	Surgical
D355	Benign neoplasm of carotid body	047000	Other and unspecified benign neoplasm	Surgical
D356	Benign neoplasm of aortic body and other paraganglia	047000	Other and unspecified benign neoplasm	Surgical
D357	Benign neoplasm of other specified endocrine glands	047000	Other and unspecified benign neoplasm	Surgical
D358	Benign neoplasm of pluriglandular involvement	047000	Other and unspecified benign neoplasm	Surgical
D359	Benign neoplasm of endocrine gland, unspecified	047000	Other and unspecified benign neoplasm	Surgical
D360	Benign neoplasm of lymph nodes	047000	Other and unspecified benign neoplasm	Surgical
D3610	Benign neoplasm of peripheral nerves and autonomic nervous system of face, head and neck	047000	Other and unspecified benign neoplasm	Surgical
D3611	Benign neoplasm of peripheral nerves and autonomic nervous system, upper limb, including shoulder	047000	Other and unspecified benign neoplasm	Surgical
D3612	Benign neoplasm of peripheral nerves and autonomic nervous system of lower limb, including hip	047000	Other and unspecified benign neoplasm	Surgical
D3613	Benign neoplasm of peripheral nerves and autonomic nervous system of thorax	047000	Other and unspecified benign neoplasm	Surgical
D3614	Benign neoplasm of peripheral nerves and autonomic nervous system of abdomen	047000	Other and unspecified benign neoplasm	Surgical
D3615	Benign neoplasm of peripheral nerves and autonomic nervous system of pelvis	047000	Other and unspecified benign neoplasm	Surgical
D3616	Benign neoplasm of peripheral nerves and autonomic nervous system of trunk, unspecified	047000	Other and unspecified benign neoplasm	Surgical
D3619	Benign neoplasm of peripheral nerves and autonomic nervous system, unspecified	047000	Other and unspecified benign neoplasm	Surgical
D367	Benign neoplasm of other specified sites	047000	Other and unspecified benign neoplasm	Surgical
D369	Benign neoplasm of unspecified site	047000	Other and unspecified benign neoplasm	Surgical
D3701	Neoplasm of uncertain or unknown behaviour of lip	044000	Neoplasms of unspecified nature or uncertain behavior	Medical/Surgical
D3702	Neoplasm of uncertain or unknown behaviour of tongue	044000	Neoplasms of unspecified nature or uncertain behavior	Medical/Surgical
D37030	Neoplasm of uncertain or unknown behaviour of parotid salivary glands	044000	Neoplasms of unspecified nature or uncertain behavior	Medical/Surgical
D37031	Neoplasms of uncertain or unknown behaviour of sublingual salivary glands	044000	Neoplasms of unspecified nature or uncertain behavior	Medical/Surgical
D37032	Neoplasm of uncertain or unknown behaviour of submandibular salivary glands	044000	Neoplasms of unspecified nature or uncertain behavior	Medical/Surgical
D37039	Neoplasm of uncertain or unknown behaviour of the major salivary glands, unspecified	044000	Neoplasms of unspecified nature or uncertain behavior	Medical/Surgical
D3704	Neoplasm of uncertain or unknown behaviour of minor salivary glands	044000	Neoplasms of unspecified nature or uncertain behavior	Medical/Surgical
D3705	Neoplasm of uncertain or unknown behaviour of the pharynx	044000	Neoplasms of unspecified nature or uncertain behavior	Medical/Surgical
D3708	Neoplasm of uncertain or unknown behaviour of other specified sites of the oral cavity	044000	Neoplasms of unspecified nature or uncertain behavior	Medical/Surgical
D371	Neoplasm of uncertain or unknown behaviour of stomach	044000	Neoplasms of unspecified nature or uncertain behavior	Medical/Surgical
D372	Neoplasm of uncertain or unknown behaviour of small intestine	044000	Neoplasms of unspecified nature or uncertain behavior	Medical/Surgical
D373	Neoplasm of uncertain or unknown behaviour of appendix	044000	Neoplasms of unspecified nature or uncertain behavior	Medical/Surgical
D374	Neoplasm of uncertain or unknown behaviour of the colon	044000	Neoplasms of unspecified nature or uncertain behavior	Medical/Surgical
D375	Neoplasm of uncertain or unknown behaviour of the rectum	044000	Neoplasms of unspecified nature or uncertain behavior	Medical/Surgical
D376	Neoplasm of uncertain or unknown behaviour of liver, gallbladder and bile ducts	044000	Neoplasms of unspecified nature or uncertain behavior	Medical/Surgical
D377	Neoplasm of uncertain or unknown behaviour of other digestive organs	044000	Neoplasms of unspecified nature or uncertain behavior	Medical/Surgical
D379	Neoplasm of uncertain or unknown behaviour of digestive organ, unspecified	044000	Neoplasms of unspecified nature or uncertain behavior	Medical/Surgical
D380	Neoplasm of uncertain or unknown behaviour of larynx	044000	Neoplasms of unspecified nature or uncertain behavior	Medical/Surgical
D381	Neoplasm of uncertain or unknown behaviour of trachea, bronchus and lung	044000	Neoplasms of unspecified nature or uncertain behavior	Medical/Surgical
D382	Neoplasm of uncertain or unknown behaviour of pleura	044000	Neoplasms of unspecified nature or uncertain behavior	Medical/Surgical
D383	Neoplasm of uncertain or unknown behaviour of mediastinum	044000	Neoplasms of unspecified nature or uncertain behavior	Medical/Surgical
D384	Neoplasm of uncertain or unknown behaviour of thymus	044000	Neoplasms of unspecified nature or uncertain behavior	Medical/Surgical
D385	Neoplasm of uncertain or unknown behaviour of other respiratory organs	044000	Neoplasms of unspecified nature or uncertain behavior	Medical/Surgical
D386	Neoplasm of uncertain or unknown behaviour of respiratory organ, unspecified	044000	Neoplasms of unspecified nature or uncertain behavior	Medical/Surgical
D390	Neoplasm of uncertain or unknown behaviour of uterus	044000	Neoplasms of unspecified nature or uncertain behavior	Medical/Surgical
D391	Neoplasm of uncertain or unknown behaviour of ovary	044000	Neoplasms of unspecified nature or uncertain behavior	Medical/Surgical
D392	Neoplasm of uncertain or unknown behaviour of placenta	044000	Neoplasms of unspecified nature or uncertain behavior	Medical/Surgical
D397	Neoplasm of uncertain or unknown behaviour of other female genital organs	044000	Neoplasms of unspecified nature or uncertain behavior	Medical/Surgical
D399	Neoplasm of uncertain or unknown behaviour of female genital organ, unspecified	044000	Neoplasms of unspecified nature or uncertain behavior	Medical/Surgical
D400	Neoplasm of uncertain or unknown behaviour of prostate	044000	Neoplasms of unspecified nature or uncertain behavior	Medical/Surgical
D401	Neoplasm of uncertain or unknown behaviour of testis	044000	Neoplasms of unspecified nature or uncertain behavior	Medical/Surgical
D407	Neoplasm of uncertain or unknown behaviour of other male genital organs	044000	Neoplasms of unspecified nature or uncertain behavior	Medical/Surgical
D409	Neoplasm of uncertain or unknown behaviour of male genital organ, unspecified	044000	Neoplasms of unspecified nature or uncertain behavior	Medical/Surgical
D410	Neoplasm of uncertain or unknown behaviour of kidney	044000	Neoplasms of unspecified nature or uncertain behavior	Medical/Surgical
D411	Neoplasm of uncertain or unknown behaviour of renal pelvis	044000	Neoplasms of unspecified nature or uncertain behavior	Medical/Surgical
D412	Neoplasm of uncertain or unknown behaviour of ureter	044000	Neoplasms of unspecified nature or uncertain behavior	Medical/Surgical
D413	Neoplasm of uncertain or unknown behaviour of urethra	044000	Neoplasms of unspecified nature or uncertain behavior	Medical/Surgical
D414	Neoplasm of uncertain or unknown behaviour of bladder	044000	Neoplasms of unspecified nature or uncertain behavior	Medical/Surgical
D417	Neoplasm of uncertain or unknown behaviour of other urinary organs	044000	Neoplasms of unspecified nature or uncertain behavior	Medical/Surgical
D419	Neoplasm of uncertain or unknown behaviour of urinary organ, unspecified	044000	Neoplasms of unspecified nature or uncertain behavior	Medical/Surgical
D420	Neoplasm of uncertain or unknown behaviour of cerebral meninges	044000	Neoplasms of unspecified nature or uncertain behavior	Medical/Surgical
D421	Neoplasm of uncertain or unknown behaviour of spinal meninges	044000	Neoplasms of unspecified nature or uncertain behavior	Medical/Surgical
D429	Neoplasm of uncertain or unknown behaviour of meninges, unspecified	044000	Neoplasms of unspecified nature or uncertain behavior	Medical/Surgical
D430	Neoplasm of uncertain or unknown behaviour of brain, supratentorial	044003	Neoplasm of uncertain behavior of brain and spinal cord	Medical/Surgical
D431	Neoplasm of uncertain or unknown behaviour of brain, infratentorial	044003	Neoplasm of uncertain behavior of brain and spinal cord	Medical/Surgical
D432	Neoplasm of uncertain or unknown behaviour of brain, unspecified	044003	Neoplasm of uncertain behavior of brain and spinal cord	Medical/Surgical
D433	Neoplasm of uncertain or unknown behaviour of cranial nerves	044003	Neoplasm of uncertain behavior of brain and spinal cord	Medical/Surgical
D434	Neoplasm of uncertain or unknown behaviour of spinal cord	044003	Neoplasm of uncertain behavior of brain and spinal cord	Medical/Surgical
D437	Neoplasm of uncertain or unknown behaviour of other parts of central nervous system	044000	Neoplasms of unspecified nature or uncertain behavior	Medical/Surgical
D439	Neoplasm of uncertain or unknown behaviour of central nervous system, unspecified	044000	Neoplasms of unspecified nature or uncertain behavior	Medical/Surgical
D440	Neoplasm of uncertain or unknown behaviour of thyroid gland	044000	Neoplasms of unspecified nature or uncertain behavior	Medical/Surgical
D441	Neoplasm of uncertain or unknown behaviour of adrenal gland	044000	Neoplasms of unspecified nature or uncertain behavior	Medical/Surgical
D442	Neoplasm of uncertain or unknown behaviour of parathyroid gland	044000	Neoplasms of unspecified nature or uncertain behavior	Medical/Surgical
D443	Neoplasm of uncertain or unknown behaviour of pituitary gland	044004	Neoplasm of uncertain behavior of pituitary gland and craniopharyngeal duct	Medical/Surgical
D444	Neoplasm of uncertain or unknown behaviour of craniopharyngeal duct	044004	Neoplasm of uncertain behavior of pituitary gland and craniopharyngeal duct	Medical/Surgical
D445	Neoplasm of uncertain or unknown behaviour of pineal gland	044000	Neoplasms of unspecified nature or uncertain behavior	Medical/Surgical
D446	Neoplasm of uncertain or unknown behaviour of carotid body	044000	Neoplasms of unspecified nature or uncertain behavior	Medical/Surgical
D447	Neoplasm of uncertain or unknown behaviour of aortic body and other paraganglia	044000	Neoplasms of unspecified nature or uncertain behavior	Medical/Surgical
D448	Neoplasm of uncertain or unknown behaviour of pluriglandular involvement	044000	Neoplasms of unspecified nature or uncertain behavior	Medical/Surgical
D449	Neoplasm of uncertain or unknown behaviour of endocrine gland, unspecified	044000	Neoplasms of unspecified nature or uncertain behavior	Medical/Surgical
D45	Polycythaemia vera	044000	Neoplasms of unspecified nature or uncertain behavior	Medical/Surgical
D460	Refractory anaemia without sideroblasts, so stated	044000	Neoplasms of unspecified nature or uncertain behavior	Medical/Surgical
D461	Refractory anaemia with sideroblasts	044000	Neoplasms of unspecified nature or uncertain behavior	Medical/Surgical
D462	Refractory anaemia with excess of blasts	044000	Neoplasms of unspecified nature or uncertain behavior	Medical/Surgical
D463	Refractory anaemia with excess of blasts with transformation	044000	Neoplasms of unspecified nature or uncertain behavior	Medical/Surgical
D464	Refractory anaemia, unspecified	044000	Neoplasms of unspecified nature or uncertain behavior	Medical/Surgical
D465	Refractory anaemia with multi-lineage dysplasia	044000	Neoplasms of unspecified nature or uncertain behavior	Medical/Surgical
D466	Myelodysplastic syndrome with isolated del(5q).chromosomal abnormality	044001	Myelodysplastic syndrome	Medical/Surgical
D467	Other myelodysplastic syndromes	044001	Myelodysplastic syndrome	Medical/Surgical
D469	Myelodysplastic syndrome, unspecified	044001	Myelodysplastic syndrome	Medical/Surgical
D470	Histiocytic and mast cell tumours of uncertain and unknown behaviour	044000	Neoplasms of unspecified nature or uncertain behavior	Medical/Surgical
D471	Chronic myeloproliferative disease	044000	Neoplasms of unspecified nature or uncertain behavior	Medical/Surgical
D472	Monoclonal gammopathy	044000	Neoplasms of unspecified nature or uncertain behavior	Medical/Surgical
D473	Essential (haemorrhagic) thrombocythaemia	044000	Neoplasms of unspecified nature or uncertain behavior	Medical/Surgical
D474	Osteomyelofibrosis	044000	Neoplasms of unspecified nature or uncertain behavior	Medical/Surgical
D475	Chronic eosinophilic leukaemia.[hypereosinophilic syndrome]	044002	Neoplasm of other lymphatic and hematopoietic tissues	Surgical
D477	Other specified neoplasms of uncertain or unknown behaviour of lymphoid, haematopoietic and related tissue	044002	Neoplasm of other lymphatic and hematopoietic tissues	Surgical
D479	Neoplasm of uncertain or unknown behaviour of lymphoid, haematopoietic and related tissue, unspecified	044002	Neoplasm of other lymphatic and hematopoietic tissues	Surgical
D480	Neoplasm of uncertain or unknown behaviour of bone and articular cartilage	044000	Neoplasms of unspecified nature or uncertain behavior	Medical/Surgical
D481	Neoplasm of uncertain or unknown behaviour of connective and other soft tissue	044000	Neoplasms of unspecified nature or uncertain behavior	Medical/Surgical
D482	Neoplasm of uncertain or unknown behaviour of peripheral nerves and autonomic nervous system	044000	Neoplasms of unspecified nature or uncertain behavior	Medical/Surgical
D483	Neoplasm of uncertain or unknown behaviour of retroperitoneum	044000	Neoplasms of unspecified nature or uncertain behavior	Medical/Surgical
D484	Neoplasm of uncertain or unknown behaviour of peritoneum	044000	Neoplasms of unspecified nature or uncertain behavior	Medical/Surgical
D485	Neoplasm of uncertain or unknown behaviour of skin	044000	Neoplasms of unspecified nature or uncertain behavior	Medical/Surgical
D486	Neoplasm of uncertain or unknown behaviour of breast	044000	Neoplasms of unspecified nature or uncertain behavior	Medical/Surgical
D487	Neoplasm of uncertain or unknown behaviour of other specified sites	044000	Neoplasms of unspecified nature or uncertain behavior	Medical/Surgical
D489	Neoplasm of uncertain or unknown behaviour, unspecified	044000	Neoplasms of unspecified nature or uncertain behavior	Medical/Surgical
D500	Iron deficiency anaemia secondary to blood loss (chronic)	059000	Deficiency and other anemia	Medical
D501	Sideropenic dysphagia	059000	Deficiency and other anemia	Medical
D508	Other iron deficiency anaemias	059001	Iron deficiency anemia	Medical
D509	Iron deficiency anaemia, unspecified	059001	Iron deficiency anemia	Medical
D510	Vitamin B12 deficiency anaemia due to intrinsic factor deficiency	059000	Deficiency and other anemia	Medical
D511	Vitamin B12 deficiency anaemia due to selective vitamin B12 malabsorption with proteinuria	059000	Deficiency and other anemia	Medical
D512	Transcobalamin II deficiency	059000	Deficiency and other anemia	Medical
D513	Other dietary vitamin B12 deficiency anaemia	059000	Deficiency and other anemia	Medical
D518	Other vitamin B12 deficiency anaemias	059000	Deficiency and other anemia	Medical
D519	Vitamin B12 deficiency anaemia, unspecified	059000	Deficiency and other anemia	Medical
D520	Dietary folate deficiency anaemia	059000	Deficiency and other anemia	Medical
D521	Drug-induced folate deficiency anaemia	059000	Deficiency and other anemia	Medical
D528	Other folate deficiency anaemias	059000	Deficiency and other anemia	Medical
D529	Folate deficiency anaemia, unspecified	059000	Deficiency and other anemia	Medical
D530	Protein deficiency anaemia	059000	Deficiency and other anemia	Medical
D531	Other megaloblastic anaemias, not elsewhere classified	059000	Deficiency and other anemia	Medical
D532	Scorbutic anaemia	059000	Deficiency and other anemia	Medical
D538	Other specified nutritional anaemias	059000	Deficiency and other anemia	Medical
D539	Nutritional anaemia, unspecified	059000	Deficiency and other anemia	Medical
D550	Anaemia due to glucose-6-phosphate dehydrogenase [G6PD] deficiency	059000	Deficiency and other anemia	Medical
D551	Anaemia due to other disorders of glutathione metabolism	059000	Deficiency and other anemia	Medical
D552	Anaemia due to disorders of glycolytic enzymes	059000	Deficiency and other anemia	Medical
D553	Anaemia due to disorders of nucleotide metabolism	059000	Deficiency and other anemia	Medical
D558	Other anaemias due to enzyme disorders	059000	Deficiency and other anemia	Medical
D559	Anaemia due to enzyme disorder, unspecified	059000	Deficiency and other anemia	Medical
D560	Alpha thalassaemia	059002	Thalassemia	Medical
D561	Beta thalassaemia	059002	Thalassemia	Medical
D562	Delta-beta thalassaemia	059002	Thalassemia	Medical
D563	Thalassaemia trait	059002	Thalassemia	Medical
D564	Hereditary persistence of fetal haemoglobin [HPFH]	059002	Thalassemia	Medical
D568	Other thalassaemias	059002	Thalassemia	Medical
D569	Thalassaemia, unspecified	059002	Thalassemia	Medical
D570	Sickle-cell anaemia with crisis	061001	Sickle cell disease with crisis	Medical
D571	Sickle-cell anaemia without crisis	061002	Sickle cell disease w/o crisis	Medical
D572	Double heterozygous sickling disorders	061002	Sickle cell disease w/o crisis	Medical
D573	Sickle-cell trait	061000	Sickle cell anemia	Medical
D578	Other sickle-cell disorders	061000	Sickle cell anemia	Medical
D580	Hereditary spherocytosis	059003	Hereditary spherocytosis	Medical/Surgical
D581	Hereditary elliptocytosis	059000	Deficiency and other anemia	Medical
D582	Other haemoglobinopathies	059000	Deficiency and other anemia	Medical
D588	Other specified hereditary haemolytic anaemias	059000	Deficiency and other anemia	Medical
D589	Hereditary haemolytic anaemia, unspecified	059000	Deficiency and other anemia	Medical
D590	Drug-induced autoimmune haemolytic anaemia	059000	Deficiency and other anemia	Medical
D591	Other autoimmune haemolytic anaemias	059000	Deficiency and other anemia	Medical
D592	Drug-induced nonautoimmune haemolytic anaemia	059000	Deficiency and other anemia	Medical
D593	Haemolytic-uraemic syndrome	059004	Hemolytic-uremic syndrome	Medical
D594	Other nonautoimmune haemolytic anaemias	059000	Deficiency and other anemia	Medical
D595	Paroxysmal nocturnal haemoglobinuria [Marchiafava-Micheli]	059000	Deficiency and other anemia	Medical
D596	Haemoglobinuria due to haemolysis from other external causes	059000	Deficiency and other anemia	Medical
D598	Other acquired haemolytic anaemias	059000	Deficiency and other anemia	Medical
D599	Acquired haemolytic anaemia, unspecified	059000	Deficiency and other anemia	Medical
D600	Chronic acquired pure red cell aplasia	059006	Aplastic anaemia	Medical/Surgical
D601	Transient acquired pure red cell aplasia	059006	Aplastic anaemia	Medical/Surgical
D608	Other acquired pure red cell aplasias	059006	Aplastic anaemia	Medical/Surgical
D609	Acquired pure red cell aplasia, unspecified	059006	Aplastic anaemia	Medical/Surgical
D610	Constitutional aplastic anaemia	059006	Aplastic anaemia	Medical/Surgical
D611	Drug-induced aplastic anaemia	059006	Aplastic anaemia	Medical/Surgical
D612	Aplastic anaemia due to other external agents	059006	Aplastic anaemia	Medical/Surgical
D613	Idiopathic aplastic anaemia	059006	Aplastic anaemia	Medical/Surgical
D618	Other specified aplastic anaemias	059006	Aplastic anaemia	Medical/Surgical
D619	Aplastic anaemia, unspecified	059006	Aplastic anaemia	Medical/Surgical
D62	Acute posthaemorrhagic anaemia	060000	Acute posthemorrhagic anemia	Medical
D630	Anaemia in neoplastic disease	059007	Anemia unspecified	Medical
D638	Anaemia in other chronic diseases classified elsewhere	059007	Anemia unspecified	Medical
D640	Hereditary sideroblastic anaemia	059007	Anemia unspecified	Medical
D641	Secondary sideroblastic anaemia due to disease	059007	Anemia unspecified	Medical
D642	Secondary sideroblastic anaemia due to drugs and toxins	059007	Anemia unspecified	Medical
D643	Other sideroblastic anaemias	059007	Anemia unspecified	Medical
D644	Congenital dyserythropoietic anaemia	059007	Anemia unspecified	Medical
D648	Other specified anaemias	059007	Anemia unspecified	Medical
D649	Anaemia, unspecified	059007	Anemia unspecified	Medical
D65	Disseminated intravascular coagulation [defibrination syndrome]	062001	Hereditary factor deficiency	Medical
D66	Hereditary factor VIII deficiency	062001	Hereditary factor deficiency	Medical
D67	Hereditary factor IX deficiency	062001	Hereditary factor deficiency	Medical
D680	Von Willebrand's disease	062001	Hereditary factor deficiency	Medical
D681	Hereditary factor XI deficiency	062001	Hereditary factor deficiency	Medical
D682	Hereditary deficiency of other clotting factors	062001	Hereditary factor deficiency	Medical
D683	Haemorrhagic disorder due to circulating anticoagulants	062000	Coagulation and hemorrhagic disorders	Medical
D684	Acquired coagulation factor deficiency	062000	Coagulation and hemorrhagic disorders	Medical
D685	Primary Thrombophilia	062000	Coagulation and hemorrhagic disorders	Medical
D686	Other Thrombophilia	062000	Coagulation and hemorrhagic disorders	Medical
D688	Other specified coagulation defects	062000	Coagulation and hemorrhagic disorders	Medical
D6880	Inherited hypercoagulable states	062000	Coagulation and hemorrhagic disorders	Medical
D6881	Acquired hypercoagulable states	062000	Coagulation and hemorrhagic disorders	Medical
D6888	Other specified coagulation defects	062000	Coagulation and hemorrhagic disorders	Medical
D689	Coagulation defect, unspecified	062000	Coagulation and hemorrhagic disorders	Medical
D690	Allergic purpura	062002	Allergic purpura	Medical
D691	Qualitative platelet defects	062000	Coagulation and hemorrhagic disorders	Medical
D692	Other nonthrombocytopenic purpura	062000	Coagulation and hemorrhagic disorders	Medical
D6930	Evans' syndrome	062003	Immune thrombocytopenia purpura	Medical
D6938	Other idiopathic thrombocytopenic purpura	062000	Coagulation and hemorrhagic disorders	Medical
D694	Other primary thrombocytopenia	062003	Immune thrombocytopenia purpura	Medical
D695	Secondary thrombocytopenia	062000	Coagulation and hemorrhagic disorders	Medical
D696	Thrombocytopenia, unspecified	062004	Thrombocytopenia, unspecified	Medical
D698	Other specified haemorrhagic conditions	062000	Coagulation and hemorrhagic disorders	Medical
D699	Haemorrhagic condition, unspecified	062000	Coagulation and hemorrhagic disorders	Medical
D700	Neutropenia	063001	Neutropenia	Medical
D708	Other agranulocytosis	063001	Neutropenia	Medical
D71	Functional disorders of polymorphonuclear neutrophils	063000	Diseases of white blood cells	Medical/Surgical
D720	Genetic anomalies of leukocytes	063000	Diseases of white blood cells	Medical/Surgical
D721	Eosinophilia	063000	Diseases of white blood cells	Medical/Surgical
D728	Other specified disorders of white blood cells	063000	Diseases of white blood cells	Medical/Surgical
D729	Disorder of white blood cells, unspecified	063000	Diseases of white blood cells	Medical/Surgical
D730	Hyposplenism	064000	Other hematologic conditions	Medical/Surgical
D731	Hypersplenism	064000	Other hematologic conditions	Medical/Surgical
D732	Chronic congestive splenomegaly	064000	Other hematologic conditions	Medical/Surgical
D733	Abscess of spleen	064000	Other hematologic conditions	Medical/Surgical
D734	Cyst of spleen	064000	Other hematologic conditions	Medical/Surgical
D735	Infarction of spleen	064000	Other hematologic conditions	Medical/Surgical
D738	Other diseases of spleen	064000	Other hematologic conditions	Medical/Surgical
D739	Disease of spleen, unspecified	064000	Other hematologic conditions	Medical/Surgical
D740	Congenital methaemoglobinaemia	064000	Other hematologic conditions	Medical/Surgical
D748	Other methaemoglobinaemias	064000	Other hematologic conditions	Medical/Surgical
D749	Methaemoglobinaemia, unspecified	064000	Other hematologic conditions	Medical/Surgical
D750	Familial erythrocytosis	064000	Other hematologic conditions	Medical/Surgical
D751	Secondary polycythaemia	064000	Other hematologic conditions	Medical/Surgical
D752	Secondary thrombocytosis	062000	Coagulation and hemorrhagic disorders	Medical
D758	Other specified diseases of blood and blood-forming organs	064000	Other hematologic conditions	Medical/Surgical
D7580	Postsplenectomy thrombocytosis	062000	Coagulation and hemorrhagic disorders	Medical
D7581	Reactive thrombocytosis	064000	Other hematologic conditions	Medical/Surgical
D7588	Other specified diseases of blood and blood- forming organs	064000	Other hematologic conditions	Medical/Surgical
D759	Disease of blood and blood-forming organs, unspecified	064000	Other hematologic conditions	Medical/Surgical
D760	Langerhans' cell histiocytosis, not elsewhere classified	063002	Hemophagocytic syndrome	Medical/Surgical
D761	Haemophagocytic lymphohistiocytosis	063002	Hemophagocytic syndrome	Medical/Surgical
D762	Haemophagocytic syndrome, infection-associated	063002	Hemophagocytic syndrome	Medical/Surgical
D763	Other histiocytosis syndromes	063002	Hemophagocytic syndrome	Medical/Surgical
D77	Other disorders of blood and blood-forming organs in diseases classified elsewhere	064000	Other hematologic conditions	Medical/Surgical
D800	Hereditary hypogammaglobulinaemia	057001	Hypogammaglobulinemia	Medical
D801	Nonfamilial hypogammaglobulinaemia	057001	Hypogammaglobulinemia	Medical
D802	Selective deficiency of immunoglobulin A [IgA]	057000	Immunity disorders	Medical
D803	Selective deficiency of immunoglobulin G [IgG] subclasses	057000	Immunity disorders	Medical
D804	Selective deficiency of immunoglobulin M [IgM]	057000	Immunity disorders	Medical
D805	Immunodeficiency with increased immunoglobulin M [IgM]	057000	Immunity disorders	Medical
D806	Antibody deficiency with near-normal immunoglobulins or with hyperimmunoglobulinaemia	057000	Immunity disorders	Medical
D807	Transient hypogammaglobulinaemia of infancy	057000	Immunity disorders	Medical
D808	Other immunodeficiencies with predominantly antibody defects	057000	Immunity disorders	Medical
D809	Immunodeficiency with predominantly antibody defects, unspecified	057000	Immunity disorders	Medical
D810	Severe combined immunodeficiency [SCID] with reticular dysgenesis	057000	Immunity disorders	Medical
D811	Severe combined immunodeficiency [SCID] with low T- and B-cell numbers	057000	Immunity disorders	Medical
D812	Severe combined immunodeficiency [SCID] with low or normal B-cell numbers	057000	Immunity disorders	Medical
D813	Adenosine deaminase [ADA] deficiency	058000	Other nutritional; endocrine; and metabolic disorders	Medical
D814	Nezelof's syndrome	057000	Immunity disorders	Medical
D815	Purine nucleoside phosphorylase [PNP] deficiency	058000	Other nutritional; endocrine; and metabolic disorders	Medical
D816	Major histocompatibility complex class I deficiency	057000	Immunity disorders	Medical
D817	Major histocompatibility complex class II deficiency	057000	Immunity disorders	Medical
D818	Other combined immunodeficiencies	057002	Combined immunity deficiency	Medical/Surgical
D819	Combined immunodeficiency, unspecified	057002	Combined immunity deficiency	Medical/Surgical
D820	Wiskott-Aldrich syndrome	057003	Wiskott-Aldrich syndrome	Medical/Surgical
D821	Di George's syndrome	057000	Immunity disorders	Medical
D822	Immunodeficiency with short-limbed stature	057000	Immunity disorders	Medical
D823	Immunodeficiency following hereditary defective response to Epstein-Barr virus	057000	Immunity disorders	Medical
D824	Hyperimmunoglobulin E [IgE] syndrome	057000	Immunity disorders	Medical
D828	Immunodeficiency associated with other specified major defects	057000	Immunity disorders	Medical
D829	Immunodeficiency associated with major defect, unspecified	057000	Immunity disorders	Medical
D830	Common variable immunodeficiency with predominant abnormalities of B-cell numbers and function	057000	Immunity disorders	Medical
D831	Common variable immunodeficiency with predominant immunoregulatory T-cell disorders	057000	Immunity disorders	Medical
D832	Common variable immunodeficiency with autoantibodies to B- or T-cells	057000	Immunity disorders	Medical
D838	Other common variable immunodeficiencies	057000	Immunity disorders	Medical
D839	Common variable immunodeficiency, unspecified	057000	Immunity disorders	Medical
D840	Lymphocyte function antigen-1 [LFA-1] defect	057000	Immunity disorders	Medical
D841	Defects in the complement system	057000	Immunity disorders	Medical
D848	Other specified immunodeficiencies	057000	Immunity disorders	Medical
D849	Immunodeficiency, unspecified	057000	Immunity disorders	Medical
D860	Sarcoidosis of lung	057000	Immunity disorders	Medical
D861	Sarcoidosis of lymph nodes	057000	Immunity disorders	Medical
D862	Sarcoidosis of lung with sarcoidosis of lymph nodes	057000	Immunity disorders	Medical
D863	Sarcoidosis of skin	057000	Immunity disorders	Medical
D868	Sarcoidosis of other and combined sites	057000	Immunity disorders	Medical
D869	Sarcoidosis, unspecified	057000	Immunity disorders	Medical
D890	Polyclonal hypergammaglobulinaemia	057000	Immunity disorders	Medical
D891	Cryoglobulinaemia	057000	Immunity disorders	Medical
D892	Hypergammaglobulinaemia, unspecified	057000	Immunity disorders	Medical
D893	Immune reconstitution syndrome	057000	Immunity disorders	Medical
D898	Other specified disorders involving the immune mechanism, not elsewhere classified	057000	Immunity disorders	Medical
D899	Disorder involving the immune mechanism, unspecified	057000	Immunity disorders	Medical
E000	Congenital iodine-deficiency syndrome, neurological type	048001	Congenital iodine-deficiency	Medical
E001	Congenital iodine-deficiency syndrome, myxoedematous type	048001	Congenital iodine-deficiency	Medical
E002	Congenital iodine-deficiency syndrome, mixed type	048001	Congenital iodine-deficiency	Medical
E009	Congenital iodine-deficiency syndrome, unspecified	048001	Congenital iodine-deficiency	Medical
E010	Iodine-deficiency-related diffuse (endemic) goitre	048000	Thyroid disorders	Medical/Surgical
E011	Iodine-deficiency-related multinodular (endemic) goitre	048000	Thyroid disorders	Medical/Surgical
E012	Iodine-deficiency-related (endemic) goitre, unspecified	048000	Thyroid disorders	Medical/Surgical
E018	Other iodine-deficiency-related thyroid disorders and allied conditions	048000	Thyroid disorders	Medical/Surgical
E02	Subclinical iodine-deficiency hypothyroidism	048000	Thyroid disorders	Medical/Surgical
E030	Congenital hypothyroidism with diffuse goitre	048002	Congenital hypothyroidism	Medical
E031	Congenital hypothyroidism without goitre	048002	Congenital hypothyroidism	Medical
E032	Hypothyroidism due to medicaments and other exogenous substances	048000	Thyroid disorders	Medical/Surgical
E033	Postinfectious hypothyroidism	048000	Thyroid disorders	Medical/Surgical
E034	Atrophy of thyroid (acquired)	048000	Thyroid disorders	Medical/Surgical
E035	Myxoedema coma	048000	Thyroid disorders	Medical/Surgical
E038	Other specified hypothyroidism	048000	Thyroid disorders	Medical/Surgical
E039	Hypothyroidism, unspecified	048000	Thyroid disorders	Medical/Surgical
E040	Nontoxic diffuse goitre	048000	Thyroid disorders	Medical/Surgical
E041	Nontoxic single thyroid nodule	048000	Thyroid disorders	Medical/Surgical
E042	Nontoxic multinodular goitre	048000	Thyroid disorders	Medical/Surgical
E048	Other specified nontoxic goitre	048000	Thyroid disorders	Medical/Surgical
E049	Nontoxic goitre, unspecified	048000	Thyroid disorders	Medical/Surgical
E050	Thyrotoxicosis with diffuse goitre	048000	Thyroid disorders	Medical/Surgical
E051	Thyrotoxicosis with toxic single thyroid nodule	048000	Thyroid disorders	Medical/Surgical
E052	Thyrotoxicosis with toxic multinodular goitre	048000	Thyroid disorders	Medical/Surgical
E053	Thyrotoxicosis from ectopic thyroid tissue	048000	Thyroid disorders	Medical/Surgical
E054	Thyrotoxicosis factitia	048000	Thyroid disorders	Medical/Surgical
E055	Thyroid crisis or storm	048000	Thyroid disorders	Medical/Surgical
E058	Other thyrotoxicosis	048000	Thyroid disorders	Medical/Surgical
E059	Thyrotoxicosis, unspecified	048000	Thyroid disorders	Medical/Surgical
E060	Acute thyroiditis	048000	Thyroid disorders	Medical/Surgical
E061	Subacute thyroiditis	048000	Thyroid disorders	Medical/Surgical
E062	Chronic thyroiditis with transient thyrotoxicosis	048000	Thyroid disorders	Medical/Surgical
E063	Autoimmune thyroiditis	048000	Thyroid disorders	Medical/Surgical
E064	Drug-induced thyroiditis	048000	Thyroid disorders	Medical/Surgical
E065	Other chronic thyroiditis	048000	Thyroid disorders	Medical/Surgical
E069	Thyroiditis, unspecified	048000	Thyroid disorders	Medical/Surgical
E070	Hypersecretion of calcitonin	048000	Thyroid disorders	Medical/Surgical
E071	Dyshormogenetic goitre	048000	Thyroid disorders	Medical/Surgical
E0781	Sick-euthyroid syndrome	048000	Thyroid disorders	Medical/Surgical
E0788	Other specified disorders of thyroid	048000	Thyroid disorders	Medical/Surgical
E079	Disorder of thyroid, unspecified	048000	Thyroid disorders	Medical/Surgical
E100	Type 1 diabetes mellitus with coma	050002	Type 1 diabetes mellitus with complications	Medical
E1010	Type 1 diabetes mellitus with ketoacidosis	050001	Diabetic ketoacidosis	Medical
E10100	Type 1 diabetes mellitus with ketoacidosis (alone) without coma	050001	Diabetic ketoacidosis	Medical
E10101	Type 1 diabetes mellitus with ketoacidosis (alone) with coma	050001	Diabetic ketoacidosis	Medical
E1011	Type 1 diabetes mellitus with lactic acidosis	050001	Diabetic ketoacidosis	Medical
E10110	Type 1 diabetes mellitus with lactic acidosis (alone) without coma	050001	Diabetic ketoacidosis	Medical
E10111	Type 1 diabetes mellitus with lactic acidosis with coma	050001	Diabetic ketoacidosis	Medical
E1012	Type 1 diabetes mellitus with ketoacidosis with lactic acidosis	050001	Diabetic ketoacidosis	Medical
E10120	Type 1 diabetes mellitus with ketoacidosis with lactic acidosis without coma	050001	Diabetic ketoacidosis	Medical
E10121	Type 1 diabetes mellitus with ketoacidosis with lactic acidosis with coma	050001	Diabetic ketoacidosis	Medical
E1020	Type 1 diabetes mellitus with incipient diabetic nephropathy	050002	Type 1 diabetes mellitus with complications	Medical
E10200	Type 1 diabetes mellitus with incipient diabetic nephropathy, adequately controlled with diet or oral agent	050002	Type 1 diabetes mellitus with complications	Medical
E10201	Type 1 diabetes mellitus with incipient diabetic nephropathy, adequately controlled with insulin	050002	Type 1 diabetes mellitus with complications	Medical
E10202	Type 1 diabetes mellitus with incipient diabetic nephropathy, inadequately controlled with diet or oral agents (and insulin not used to stabilize)	050002	Type 1 diabetes mellitus with complications	Medical
E10203	Type 1 diabetes mellitus with incipient diabetic nephropathy, inadequately controlled with diet or oral agents but adequately controlled with insulin	050002	Type 1 diabetes mellitus with complications	Medical
E10204	Type 1 diabetes mellitus with incipient diabetic nephropathy, inadequately controlled with insulin	050002	Type 1 diabetes mellitus with complications	Medical
E10209	Type 1 diabetes mellitus with incipient diabetic nephropathy, level of control unspecified	050002	Type 1 diabetes mellitus with complications	Medical
E1021	Type 1 diabetes mellitus with established diabetic nephropathy	050002	Type 1 diabetes mellitus with complications	Medical
E10210	Type 1 diabetes mellitus with established diabetic nephropathy, adequately controlled with diet or oral agent	050002	Type 1 diabetes mellitus with complications	Medical
E10211	Type 1 diabetes mellitus with established diabetic nephropathy, adequately controlled with insulin	050002	Type 1 diabetes mellitus with complications	Medical
E10212	Type 1 diabetes mellitus with established diabetic nephropathy, inadequately controlled with diet or oral agents (and insulin not used to stablize)	050002	Type 1 diabetes mellitus with complications	Medical
E10213	Type 1 diabetes mellitus with established diabetic nephropathy, inadequately controlled with diet or oral agents but adequately controlled with insulin	050002	Type 1 diabetes mellitus with complications	Medical
E10214	Type 1 diabetes mellitus with established diabetic nephropathy, inadequately controlled with insulin	050002	Type 1 diabetes mellitus with complications	Medical
E10219	Type 1 diabetes mellitus with established diabetic nephropathy, level of control unspecified	050002	Type 1 diabetes mellitus with complications	Medical
E1022	Type 1 diabetes mellitus with end-stage renal disease [ESRD]	050002	Type 1 diabetes mellitus with complications	Medical
E10220	Type 1 diabetes mellitus with end-stage renal disease [ESRD], adequately controlled with diet or oral agents	050002	Type 1 diabetes mellitus with complications	Medical
E10221	Type 1 diabetes mellitus with end-stage renal disease [ESRD], adequately controlled with insulin	050002	Type 1 diabetes mellitus with complications	Medical
E10222	Type 1 diabetes mellitus with end stage renal disease [ESRD], inadequately controlled with diet or oral agents (and insulin not used to stabilize)	050002	Type 1 diabetes mellitus with complications	Medical
E10223	Type 1 diabetes mellitus with end stage renal disease [ESRD], inadequately controlled with diet or oral agents but adequately controlled with insulin	050002	Type 1 diabetes mellitus with complications	Medical
E10224	Type 1 diabetes mellitus with end stage renal disease [ESRD], inadequately controlled with insulin	050002	Type 1 diabetes mellitus with complications	Medical
E10229	Type 1 diabetes mellitus with end stage renal disease [ESRD], level of control unspecified	050002	Type 1 diabetes mellitus with complications	Medical
E1023	Type 1 diabetes mellitus with established or advanced kidney disease	050002	Type 1 diabetes mellitus with complications	Medical
E1028	Type 1 diabetes mellitus with other specified kidney complication not elsewhere classified	050002	Type 1 diabetes mellitus with complications	Medical
E10280	Type 1 diabetes mellitus with other specified renal complication, adequately controlled with diet or oral agents	050002	Type 1 diabetes mellitus with complications	Medical
E10281	Type 1 diabetes mellitus with other specified renal complication, adequately controlled with insulin	050002	Type 1 diabetes mellitus with complications	Medical
E10282	Type 1 diabetes mellitus with other specified renal complication, inadequately controlled with diet or oral agents (and insulin not used to stabilize)	050002	Type 1 diabetes mellitus with complications	Medical
E10283	Type 1 diabetes mellitus with other specified renal complication, inadequately controlled with diet or oral agents but adequately controlled with insulin	050002	Type 1 diabetes mellitus with complications	Medical
E10284	Type 1 diabetes mellitus with other specified renal complication, inadequately controlled with insulin	050002	Type 1 diabetes mellitus with complications	Medical
E10289	Type 1 diabetes mellitus with other specified renal complication, level of control unspecified	050002	Type 1 diabetes mellitus with complications	Medical
E10290	Type 1 diabetes mellitus with renal complication unspecified, adequately controlled with diet or oral agents	050002	Type 1 diabetes mellitus with complications	Medical
E10291	Type 1 diabetes mellitus with renal complication unspecified, adequately controlled with insulin	050002	Type 1 diabetes mellitus with complications	Medical
E10292	Type 1 diabetes mellitus with renal complication unspecified, inadequately controlled with diet or oral agents (and insulin not used to stabilize)	050002	Type 1 diabetes mellitus with complications	Medical
E10293	Type 1 diabetes mellitus with renal complication unspecified, inadequately controlled with diet or oral agents but adequately controlled with insulin	050002	Type 1 diabetes mellitus with complications	Medical
E10294	Type 1 diabetes mellitus with renal complication unspecified, inadequately controlled with insulin	050002	Type 1 diabetes mellitus with complications	Medical
E10299	Type 1 diabetes mellitus with renal complication unspecified, level of control unspecified	050002	Type 1 diabetes mellitus with complications	Medical
E1030	Type 1 diabetes mellitus with background retinopathy	050002	Type 1 diabetes mellitus with complications	Medical
E10300	Type 1 diabetes mellitus with background retinopathy, adequately controlled with diet or oral agents	050002	Type 1 diabetes mellitus with complications	Medical
E10301	Type 1 diabetes mellitus with background retinopathy, adequately controlled with insulin	050002	Type 1 diabetes mellitus with complications	Medical
E10302	Type 1 diabetes mellitus with background retinopathy, inadequately controlled with diet or oral agents (and insulin not used to stabilize)	050002	Type 1 diabetes mellitus with complications	Medical
E10303	Type 1 diabetes mellitus with background retinopathy, inadequately controlled with diet or oral agents but adequately controlled with insulin	050002	Type 1 diabetes mellitus with complications	Medical
E10304	Type 1 diabetes mellitus with background retinopathy, inadequately controlled with insulin	050002	Type 1 diabetes mellitus with complications	Medical
E10309	Type 1 diabetes mellitus with background retinopathy, level of control unspecified	050002	Type 1 diabetes mellitus with complications	Medical
E1031	Type 1 diabetes mellitus with preproliferative retinopathy	050002	Type 1 diabetes mellitus with complications	Medical
E10310	Type 1 diabetes mellitus with preproliferative retinopathy, adequately controlled with diet or oral agents	050002	Type 1 diabetes mellitus with complications	Medical
E10311	Type 1 diabetes mellitus with preproliferative retinopathy, adequately controlled with insulin	050002	Type 1 diabetes mellitus with complications	Medical
E10312	Type 1 diabetes mellitus with preproliferative retinopathy, inadequately controlled with diet or oral agents (and insulin not used to stabilize)	050002	Type 1 diabetes mellitus with complications	Medical
E10313	Type 1 diabetes mellitus with preproliferative retinopathy, inadequately controlled with diet or oral agents but adequately controlled with insulin	050002	Type 1 diabetes mellitus with complications	Medical
E10314	Type 1 diabetes mellitus with preproliferative retinopathy, inadequately controlled with insulin	050002	Type 1 diabetes mellitus with complications	Medical
E10319	Type 1 diabetes mellitus with preproliferative retinopathy, level of control unspecified	050002	Type 1 diabetes mellitus with complications	Medical
E1032	Type 1 diabetes mellitus with proliferative retinopathy	050002	Type 1 diabetes mellitus with complications	Medical
E10320	Type 1 diabetes mellitus with proliferative retinopathy, adequately controlled with diet or oral agents	050002	Type 1 diabetes mellitus with complications	Medical
E10321	Type 1 diabetes mellitus with proliferative retinopathy, adequately controlled with insulin	050002	Type 1 diabetes mellitus with complications	Medical
E10322	Type 1 diabetes mellitus with proliferative retinopathy, inadequately controlled with diet or oral agents (and insulin not used to stabilize)	050002	Type 1 diabetes mellitus with complications	Medical
E10323	Type 1 diabetes mellitus with proliferative retinopathy, inadequately controlled with diet or oral agents but adequately controlled with insulin	050002	Type 1 diabetes mellitus with complications	Medical
E10324	Type 1 diabetes mellitus with proliferative retinopathy, inadequately controlled with insulin	050002	Type 1 diabetes mellitus with complications	Medical
E10329	Type 1 diabetes mellitus with proliferative retinopathy, level of control unspecified	050002	Type 1 diabetes mellitus with complications	Medical
E1033	Type 1 diabetes mellitus with other retinopathy	050002	Type 1 diabetes mellitus with complications	Medical
E10330	Type 1 diabetes mellitus with other retinopathy, adequately controlled with diet or oral agents	050002	Type 1 diabetes mellitus with complications	Medical
E10331	Type 1 diabetes mellitus with other retinopathy, adequately controlled with insulin	050002	Type 1 diabetes mellitus with complications	Medical
E10332	Type 1 diabetes mellitus with other retinopathy, inadequately controlled with diet or oral agents (and insulin not used to stabilize)	050002	Type 1 diabetes mellitus with complications	Medical
E10333	Type 1 diabetes mellitus with other retinopathy, inadequately controlled with diet or oral agents but adequately controlled with insulin	050002	Type 1 diabetes mellitus with complications	Medical
E10334	Type 1 diabetes mellitus with other retinopathy, inadequately controlled with insulin	050002	Type 1 diabetes mellitus with complications	Medical
E10339	Type 1 diabetes mellitus with other retinopathy, level of control unspecified	050002	Type 1 diabetes mellitus with complications	Medical
E10340	Type 1 diabetes mellitus with advanced ophthalmic disease, adequately controlled with diet or oral agents	050002	Type 1 diabetes mellitus with complications	Medical
E10341	Type 1 diabetes mellitus with advanced ophthalmic disease, adequately controlled with insulin	050002	Type 1 diabetes mellitus with complications	Medical
E10342	Type 1 diabetes mellitus with advanced ophthalmic disease, inadequately controlled with diet or oral agents (and insulin not used to stabilize)	050002	Type 1 diabetes mellitus with complications	Medical
E10343	Type 1 diabetes mellitus with advanced ophthalmic disease, inadequately controlled with diet or oral agents but adequately controlled with insulin	050002	Type 1 diabetes mellitus with complications	Medical
E10344	Type 1 diabetes mellitus with advanced ophthalmic disease, inadequately controlled with insulin	050002	Type 1 diabetes mellitus with complications	Medical
E10349	Type 1 diabetes mellitus with advanced ophthalmic disease, level of control unspecified	050002	Type 1 diabetes mellitus with complications	Medical
E1035	Type 1 diabetes mellitus with diabetic cataract	050002	Type 1 diabetes mellitus with complications	Medical
E10350	Type 1 diabetes mellitus with cataract, adequately contolled with diet or oral agents	050002	Type 1 diabetes mellitus with complications	Medical
E10351	Type 1 diabetes mellitus with cataract, adequately controlled with insulin	050002	Type 1 diabetes mellitus with complications	Medical
E10352	Type 1 diabetes mellitus with cataract, inadequately controlled with diet or oral agents (and insulin not used to stablize)	050002	Type 1 diabetes mellitus with complications	Medical
E10353	Type 1 diabetes mellitus with cataract, inadequately controlled with diet or oral agents but adequately controlled with insulin	050002	Type 1 diabetes mellitus with complications	Medical
E10354	Type 1 diabetes mellitus with cataract, inadequately controlled with insulin	050002	Type 1 diabetes mellitus with complications	Medical
E10359	Type 1 diabetes mellitus with cataract, level of control unspecified	050002	Type 1 diabetes mellitus with complications	Medical
E1036	Type 1 diabetes mellitus with advanced ophthalmic disease	050002	Type 1 diabetes mellitus with complications	Medical
E1038	Type 1 diabetes mellitus with other specified ophthalmic complication not elsewhere classified	050002	Type 1 diabetes mellitus with complications	Medical
E10380	Type 1 diabetes mellitus with other specified ophthalmic complication, adequately controlled with diet or oral agents	050002	Type 1 diabetes mellitus with complications	Medical
E10381	Type 1 diabetes mellitus with other specified ophthalmic complication, adequately controlled with insulin	050002	Type 1 diabetes mellitus with complications	Medical
E10382	Type 1 diabetes mellitus with other specified ophthalmic complication, inadequately controlled with diet or oral agents (and insulin not used to stabilize)	050002	Type 1 diabetes mellitus with complications	Medical
E10383	Type 1 diabetes mellitus with other specified ophthalmic complication, inadequately controlled with diet or oral agents but adequately controlled with insulin	050002	Type 1 diabetes mellitus with complications	Medical
E10384	Type 1 diabetes mellitus with other specified ophthalmic complication, inadequately controlled with insulin	050002	Type 1 diabetes mellitus with complications	Medical
E10389	Type 1 diabetes mellitus with other specified ophthalmic complication, level of control unspecified	050002	Type 1 diabetes mellitus with complications	Medical
E10390	Type 1 diabetes mellitus with ophthalmic complication unspecified, adequately controlled with diet or oral agents	050002	Type 1 diabetes mellitus with complications	Medical
E10391	Type 1 diabetes mellitus with ophthalmic complication unspecified, adequately controlled with insulin	050002	Type 1 diabetes mellitus with complications	Medical
E10392	Type 1 diabetes mellitus with ophthalmic complication unspecified, inadequately controlled with diet or oral agents (and insulin not used to stabilize)	050002	Type 1 diabetes mellitus with complications	Medical
E10393	Type 1 diabetes mellitus with ophthalmic complication,unspecified, inadequately controlled with diet or oral agents but adequately controlled with insulin	050002	Type 1 diabetes mellitus with complications	Medical
E10394	Type 1 diabetes mellitus with ophthalmic complication unspecified, inadequately controlled with insulin	050002	Type 1 diabetes mellitus with complications	Medical
E10399	Type 1 diabetes mellitus with ophthalmic complication unspecified, level of control unspecified	050002	Type 1 diabetes mellitus with complications	Medical
E1040	Type 1 diabetes mellitus with mononeuropathy	050002	Type 1 diabetes mellitus with complications	Medical
E10400	Type 1 diabetes mellitus with mononeuropathy NEC, adequately controlled with diet or oral agents	050002	Type 1 diabetes mellitus with complications	Medical
E10401	Type 1 diabetes mellitus with mononeuropathy NEC, adequately controlled with insulin	050002	Type 1 diabetes mellitus with complications	Medical
E10402	Type 1 diabetes mellitus with mononeuropathy NEC, inadequately controlled with diet or oral agents (and insulin not used to stabilize)	050002	Type 1 diabetes mellitus with complications	Medical
E10403	Type 1 diabetes mellitus with mononeuropathy NEC, inadequately controlled with diet or oral agents but adequately controlled with insulin	050002	Type 1 diabetes mellitus with complications	Medical
E10404	Type 1 diabetes mellitus with mononeuropathy NEC, inadequately controlled with insulin	050002	Type 1 diabetes mellitus with complications	Medical
E10409	Type 1 diabetes mellitus with mononeuropathy NEC, level of control unspecified	050002	Type 1 diabetes mellitus with complications	Medical
E1041	Type 1 diabetes mellitus with polyneuropathy	050002	Type 1 diabetes mellitus with complications	Medical
E10410	Type 1 diabetes mellitus with polyneuropathy NEC, adequately controlled with diet or oral agents	050002	Type 1 diabetes mellitus with complications	Medical
E10411	Type 1 diabetes mellitus with polyneuropathy NEC, adequately controlled with insulin	050002	Type 1 diabetes mellitus with complications	Medical
E10412	Type 1 diabetes mellitus with polyneuropathy NEC, inadequately controlled with diet or oral agents (and insulin not used to stabilize)	050002	Type 1 diabetes mellitus with complications	Medical
E10413	Type 1 diabetes mellitus with polyneuropathy NEC, inadequately controlled with diet or oral agents but adequately controlled with insulin	050002	Type 1 diabetes mellitus with complications	Medical
E10414	Type 1 diabetes mellitus with polyneuropathy NEC, inadequately controlled with insulin	050002	Type 1 diabetes mellitus with complications	Medical
E10419	Type 1 diabetes mellitus with polyneuropathy NEC, level of control unspecified	050002	Type 1 diabetes mellitus with complications	Medical
E1042	Type 1 diabetes mellitus with autonomic neuropathy	050002	Type 1 diabetes mellitus with complications	Medical
E10420	Type 1 diabetes mellitus with autonomic neuropathy, adequately controlled with diet or oral agents	050002	Type 1 diabetes mellitus with complications	Medical
E10421	Type 1 diabetes mellitus with autonomic neuropathy, adequately controlled with insulin	050002	Type 1 diabetes mellitus with complications	Medical
E10422	Type 1 diabetes mellitus with autonomic neuropathy, inadequately controlled with diet or oral agents (and insulin not used to stabilize)	050002	Type 1 diabetes mellitus with complications	Medical
E10423	Type 1 diabetes mellitus with autonomic neuropathy, inadequately controlled with diet or oral agents but adequately controlled with insulin	050002	Type 1 diabetes mellitus with complications	Medical
[truncated: 14,993 more rows]

## Sheet: PECCS-CA Code Categories
PECCS-CA Code	PECCS-CA Category Description
143000	Abdominal hernia
251000	Abdominal pain
155011	Abdominal rigidity
155010	Abdominal swelling, mass or lump
095009	Abnormal involuntary movements
217011	Accessory auricle
208000	Acquired foot deformities
157000	Acute and unspecified renal failure
142001	Acute appendicitis w/o peritonitis
142002	Acute appendicitis with peritonitis
125001	Acute bronchiolitis
125000	Acute bronchitis
126008	Acute epiglottitis
039019	Acute erythroid leukemia
039030	Acute lymphoid leukemia
039024	Acute megakaryoblastic leukemia
039028	Acute myeloid leukemia
100000	Acute myocardial infarction
156001	Acute nephritic syndrome
153003	Acute or chronic duodenal ulcer
153002	Acute or chronic gastric ulcer
153005	Acute or chronic gastrojejunal ulcer
153004	Acute or chronic peptic ulcer
212004	Acute or chronic slipped upper femoral epiphysis
152001	Acute pancreatitis
039022	Acute panmyelosis
060000	Acute posthemorrhagic anemia
238001	Acute respiratory failure (post-surgical)
126005	Acute sinusitis
126006	Acute tracheitis
126010	Acute upper respiratory infection
650000	Adjustment disorders
255000	Administrative/social admission
039011	Adult t-cell lymphoma/leukemia
2616	Adverse effects of medical care
2617	Adverse effects of medical drugs
217003	Agenesis, hypoplasia, and dysplasia of lung, congenital
660000	Alcohol-related disorders
062002	Allergic purpura
253000	Allergic reactions
134001	Allergic rhinitis
147000	Anal and rectal conditions
147003	Anal and rectal fissure
147001	Anal and rectal fistula
059007	Anemia unspecified
213005	Anomalies of cerebrovascular system, congenital
217007	Anomalies of diaphragm, congenital
217021	Anomalies of foot, congenital
214019	Anomalies of intestinal fixation, congenital
217027	Anomalies of other endocrine glands, congenital
213036	Anomalies of peripheral vascular system
670002	Anorexia nervosa
651000	Anxiety disorders
116000	Aortic and peripheral arterial embolism or thrombosis
906	Aortic valve disorders/insufficiency
115000	Aortic; peripheral; and visceral artery aneurysms
059006	Aplastic anaemia
142000	Appendicitis and other appendiceal conditions
129000	Aspiration pneumonitis; food/vomitus
128000	Asthma
224021	Atelectasis of newborn
214016	Atresia and stenosis of large intestine, rectum, and anal canal, congenital
214015	Atresia and stenosis of small intestine, congenital
213016	Atresia of pulmonary valve, congenital
215003	Atresia/stenosis of urethra and bladder neck, congenital
106001	Atrial fibrillation
106002	Atrial flutter
166005	Atrophy of testis
155014	Attention to colostomy
155012	Attention to gastrostomy
155013	Attention to ileostomy
134007	Attention to tracheostomy
652001	Attention-deficit hyperactivity disorder
655001	Autistic disorder
003000	Bacterial infection; unspecified site
076001	Bacterial meningitis
138004	Barrett's esophagus w or w/o dysplasia
095006	Benign intracranial hypertension
047010	Benign neoplasm of bones of scalp and skin of neck
047005	Benign neoplasm of bones of skull or face
047014	Benign neoplasm of brain
047001	Benign neoplasm of colon
047009	Benign neoplasm of connective and other soft tissue of head, face, and neck, other
047003	Benign neoplasm of larynx
047004	Benign neoplasm of long bones
047013	Benign neoplasm of skin of lower limb, including hip
047002	Benign neoplasm of skin of other and unspecified parts of face
047011	Benign neoplasm of skin of trunk, except scrotum
047012	Benign neoplasm of skin of upper limb, including shoulder
046000	Benign neoplasm of uterus
214003	Biliary atresia, congenital
149000	Biliary tract disease
223000	Birth trauma
089000	Blindness and vision defects
237001	Bone marrow transplant complications
217013	Branchial cleft cyst
127005	Bronchiectasis
127001	Bronchitis, not specified as acute or chronic
224043	Bronchopulmonary dysplasia
213007	Bulbus cordis anomalies and anomalies of cardiac septal closure, other
670003	Bulimia nervosa
217010	Buphthalmos, unspecified
240001	Burn < 10% body surface and 3rd degree <10%
240000	Burns
149002	Calculus of bile duct
149001	Calculus of gallbladder
160001	Calculus of kidney
160002	Calculus of ureter
160000	Calculus of urinary tract
032000	Cancer of bladder
021000	Cancer of bone and connective tissue
035000	Cancer of brain and nervous system
024000	Cancer of breast
019000	Cancer of bronchus; lung
026000	Cancer of cervix
014000	Cancer of colon
012000	Cancer of esophagus
011000	Cancer of head and neck
033000	Cancer of kidney and renal pelvis
016000	Cancer of liver and intrahepatic bile duct
028000	Cancer of other female genital organs
018000	Cancer of other GI organs; peritoneum
031000	Cancer of other male genital organs
034000	Cancer of other urinary organs
027000	Cancer of ovary
017000	Cancer of pancreas
029000	Cancer of prostate
015000	Cancer of rectum and anus
013000	Cancer of stomach
030000	Cancer of testis
036000	Cancer of thyroid
025000	Cancer of uterus
041000	Cancer; other and unspecified primary
020000	Cancer; other respiratory and intrathoracic
213000	Cardiac and circulatory congenital anomalies
107000	Cardiac arrest and ventricular fibrillation
106003	Cardiac depolarization
106000	Cardiac dysrhythmias
096005	Cardiac murmurs
086000	Cataract
155007	Celiac disease
901	Cellulitis
095005	Cerebral cysts
109005	Cerebral infarction
082001	Cerebral palsy
091001	Chalazion
045002	Chemotherapy
244025	Child maltreatment
244012	Child neglect or abandonment
244014	Child physical abuse
244018	Child psychological abuse
244016	Child sexual abuse
217014	Choanal atresia
149006	Cholangitis
149005	Cholecystitis
149004	Cholelithiasis, other
094001	Cholesteatoma
127002	Chronic bronchitis
158000	Chronic kidney disease
039008	Chronic lymphocytic leukemia
039029	Chronic myeloid leukemia
156003	Chronic nephritic syndrome
152002	Chronic pancreatitis
126002	Chronic sinusitis
199000	Chronic ulcer of skin
224001	Circumcision
151002	Cirrhosis of liver
217017	Cleft lip and palate
135002	Clostridium difficile infection
062000	Coagulation and hemorrhagic disorders
213031	Coarctation of aorta or interrupted aortic arch
237002	Colostomy and enterostomy complication
085000	Coma; stupor; and brain damage
057002	Combined immunity deficiency
126004	Common cold
213008	Common ventricle
083006	Complex febrile convulsions
237000	Complication of device; implant or graft
237003	Complications due to heart valve prosthesis
237004	Complications due to other internal orthopedic device, implant, and graft
238000	Complications of surgical procedures or medical care
237005	Complications of transplanted liver
095007	Compression of brain
233001	Concussion w or w/o loss of consciousness
093000	Conditions associated with dizziness or vertigo
652002	Conduct disorder
105000	Conduction disorders
095003	Congenital and developmental myasthenia
217025	Congenital anomalies of abdominal wall, other
213032	Congenital anomalies of aortic arch
214012	Congenital anomalies of esophagus
214002	Congenital anomalies of intestine
217002	Congenital anomalies of larynx, trachea, and bronchus, other
214005	Congenital anomalies of lips
214004	Congenital anomalies of liver & bile ducts
214010	Congenital anomalies of mouth
214009	Congenital anomalies of palate
214011	Congenital anomalies of pharynx
213033	Congenital anomalies of pulmonary artery
214008	Congenital anomalies of salivary glands and ducts
217006	Congenital anomalies of skull and face bones
214007	Congenital anomalies of tongue
217009	Congenital cataract, unspecified
215006	Congenital chordee
217019	Congenital deformity of hip (joint)
217018	Congenital dislocation of hip
213028	Congenital heart block
214014	Congenital hiatus hernia
224039	Congenital hydrocele
216002	Congenital hydrocephalus
214013	Congenital hypertrophic pyloric stenosis
048002	Congenital hypothyroidism
048001	Congenital iodine-deficiency
217015	Congenital laryngomalacia
213010	Congenital malform of cardiac chambers and connections
213026	Congenital malformation of aortic and mitral valves
213015	Congenital malformation of cardiac septum
213034	Congenital malformation of great arteries
213035	Congenital malformation of great vein
213020	Congenital malformation of tricuspid valve
213023	Congenital mitral stenosis
217004	Congenital musculoskeletal deformities of spine
095004	Congenital myopathies
217008	Congenital ptosis of eyelid
213017	Congenital stenosis pulmonary
213021	Congenital subaortic stenosis
217001	Congenital subglottic stenosis
217020	Congenital talipes equinovarus
213029	Congenital malformation of heart
215010	Congenital polycystic kidney (infantile)
108000	Congestive heart failure; nonhypertensive
217028	Conjoined twins
155004	Constipation
176000	Contraceptive and procreative management
670001	Conversion disorder
224034	Convulsions in newborn
127004	COPD
213027	Coronary artery anomaly, congenital
101000	Coronary atherosclerosis and other heart disease
213009	Corrected transposition of great vessels
133003	Cough
144001	Crohn's disease
126007	Croup
234000	Crushing injury or internal injury
133007	Cyanosis
224020	Cyanotic attacks of newborn
056000	Cystic fibrosis
217016	Cystic lung, congenital
059000	Deficiency and other anemia
055001	Dehydration
653000	Delirium dementia and amnestic and other cognitive disorders
136001	Dental caries
210004	Dermatopolymyositis
654000	Developmental disorders
134002	Deviated nasal septum
050000	Diabetes mellitus with complications
049000	Diabetes mellitus without complication
186000	Diabetes or abnormal glucose tolerance complicating pregnancy; childbirth; or the puerperium
050001	Diabetic ketoacidosis
143003	Diaphragmatic hernia
902	Diarrhea
214000	Digestive congenital anomalies
126003	Diphtheria
097001	Disease of pericardium, unspecified
137002	Diseases of lips
137000	Diseases of mouth; excluding dental
063000	Diseases of white blood cells
053000	Disorders of lipid metabolism
166004	Disorders of penis
136000	Disorders of teeth and jaw
058007	Disorders of urea cycle metabolism
655000	Disorders usually diagnosed in infancy childhood or adolescence
652003	Disruptive behavior disorder
002001	Disseminated candidiasis
224036	Disturbances of temperature regulation of newborn, other
146000	Diverticulosis and diverticulitis
217029	Down syndrome
244027	Drowning and nonfatal submersion
661002	Drug withdrawal syndrome in newborn
155009	Dysphagia
133008	Dyspnea
184000	Early or threatened labor
213018	Ebstein's anomaly
180000	Ectopic pregnancy
215004	Ectopic testes
127003	Emphysema
130001	Empyema/pyothorax
077000	Encephalitis (except that caused by tuberculosis or sexually transmitted disease)
216001	Encephalocele
257002	Encounter for removal of internal fixation device
257004	Encounter for removal of suture
213013	Endocardial cushion defects, other
097002	Endocarditis
169000	Endometriosis
247001	Enlargement of lymph nodes
083000	Epilepsy; convulsions
134005	Epistaxis
198001	Erythema multiforme
153001	Esophageal varices
138000	Esophageal disorders
052004	Essential fatty acid [EFA] deficiency
098000	Essential hypertension
2601	External cause codes: cut/pierce
2602	External cause codes: drowning/submersion
2603	External cause codes: fall
2604	External cause codes: fire/burn
2605	External cause codes: firearm
2606	External cause codes: machinery
2607	External cause codes: motor vehicle traffic (MVT)
2611	External cause codes: natural/environment
2618	External cause codes: other specified and classifiable
2619	External cause codes: other specified; NEC
2608	External cause codes: pedal cyclist; not MVT
2609	External cause codes: pedestrian; not MVT
2621	External cause codes: place of occurrence
2613	External cause codes: poisoning
2614	External cause codes: struck by; against
2615	External cause codes: suffocation
2610	External cause codes: transport; not MVT
2620	External cause codes: unspecified
219009	Extreme immaturity of newborn
058001	Failure to thrive
908	Feeding difficulties and mismanagement
174000	Female infertility
660001	Fetal alcohol spectrum disorder
190000	Fetal distress and abnormal forces of labor
188000	Fetopelvic disproportion; obstruction
246000	Fever of unknown origin
163003	Fitting and adjustment of urinary devices
257001	Fitting and adjustment of vascular catheter
055000	Fluid and electrolyte disorders
194000	Forceps delivery
244009	Foreign body in alimentary tract
244007	Foreign body in bronchus
244002	Foreign body in ear
244001	Foreign body in eye
244010	Foreign body in genito-urinary tract
244005	Foreign body in larynx
244003	Foreign body in nose
244004	Foreign body in pharynx
244008	Foreign body in respiratory tract
244006	Foreign body in trachea
230000	Fracture of lower limb
226000	Fracture of neck of femur (hip)
229000	Fracture of upper limb
155005	Functional disorders of intestines
145004	Gallstone ileus
248000	Gangrene
121005	Gastric varices
140002	Gastritis, gastroduodenitis, w/o hemorrhage
140001	Gastritis, gastroduodenitis, with hemorrhage
139000	Gastroduodenal ulcer (except hemorrhage)
253001	Gastroenteritis and colitis, allergic
154002	Gastroenteritis and colitis, noninfectious
135001	Gastroenteritis, infectious
138002	Gastroesophageal reflux and esophagitis
153000	Gastrointestinal hemorrhage
217030	Gastroschisis & exomphalos
215000	Genitourinary congenital anomalies
163000	Genitourinary symptoms and ill-defined conditions
088000	Glaucoma
054000	Gout and other crystal arthropathies
224033	Grey baby syndrome
095008	Guillain-Barre syndrome
039010	Hairy cell leukemia
244026	Head injury, unspecified
084000	Headache; including migraine
094003	Hearing loss
237006	Heart transplant complications
096000	Heart valve disorders
047006	Hemangioma
153007	Hematemesis
163002	Hematuria
222001	Hemolytic disease due to ABO
222000	Hemolytic jaundice and perinatal jaundice
059004	Hemolytic-uremic syndrome
063002	Hemophagocytic syndrome
182000	Hemorrhage during pregnancy; abruptio placenta; placenta previa
153006	Hemorrhage of rectum and anus
224046	Hemorrhagic disease of newborn
120000	Hemorrhoids
006000	Hepatitis
062001	Hereditary factor deficiency
156007	Hereditary nephropathy
059003	Hereditary spherocytosis
214018	Hirschsprung's disease and other congenital functional disorders of colon
005000	HIV infection
037000	Hodgkin`s disease
095001	Hydrocephalus
161004	Hydronephrosis
224035	Hydrops fetalis not due to isoimmunization
055002	Hyperosmolality and/or hypernatremia
164000	Hyperplasia of prostate
183000	Hypertension complicating pregnancy; childbirth and the puerperium
099000	Hypertension with complications and secondary hypertension
141001	Hypertrophic pyloric stenosis (adult)
200004	Hypertrophic scar/keloid scar
167002	Hypertrophy of breast
124001	Hypertrophy of tonsils and adenoids
057001	Hypogammaglobulinemia
051001	Hypoglycemia
213025	Hypoplastic left heart syndrome
055003	Hypoosmolality and/or hyponatremia
215007	Hypospadias
062003	Immune thrombocytopenia purpura
057000	Immunity disorders
010000	Immunizations and screening for infectious disease
094002	Impacted cerumen
145005	Impaction of intestine
656000	Impulse control disorders NEC
215009	Indeterminate sex
178000	Induced abortion
224028	Infant of diabetic mother
200002	Infantile acne
224003	Infantile colic
237007	Infection and inflammation due to vascular device implant/graft
238003	Infection due to central venous catheter
237009	Infection due to internal orthopedic device/implant/graft
201000	Infective arthritis and osteomyelitis (except that caused by tuberculosis or sexually transmitted disease)
097003	Infective endocarditis
094004	Infective otitis externa
090000	Inflammation; infection of eye (except that caused by tuberculosis or sexually transmitted disease)
165000	Inflammatory conditions of male genital organs
167001	Inflammatory disease of breast
168000	Inflammatory diseases of female pelvic organs
144003	Inflammatory polyps of colon
123000	Influenza
200001	Ingrowing nail
143001	Inguinal hernia
224017	Interstitial emphysema and related conditions of newborn
155008	Intestinal malabsorption
224031	Intestinal obstruction of newborn
145000	Intestinal obstruction without hernia
145006	Intestinal or peritoneal adhesions with obstruction
109003	Intracerebral hemorrhage
233000	Intracranial injury
220000	Intrauterine hypoxia and birth asphyxia
223002	Intraventricular hemorrhage due to birth trauma
224014	Intraventricular hemorrhage of newborn
145002	Intussusception
059001	Iron deficiency anemia
155003	Irritable bowel syndrome
156006	Isolated proteinuria
151004	Jaundice, unspecified
225000	Joint disorders and dislocations; trauma-related
210003	Juvenile dermatomyositis
039020	Juvenile myelomonocytic leukemia
212003	Juvenile osteochondrosis
212002	Juvenile osteochondrosis of spine
210001	Juvenile polyarteritis
202001	Juvenile rheumatoid arthritis and related disease
210002	Kawasaki disease
237011	Kidney transplant complications
095002	Lack of coordination
058008	Lactose intolerance or lactase deficiency
113000	Late effects of cerebrovascular disease
144004	Left sided colitis
039000	Leukemias
218000	Liveborn
151003	Liver necrosis
133002	Lung abscess
132000	Lung disease due to external agents
237012	Lung transplant complications
247000	Lymphadenitis
047008	Lymphangioma, any site
039013	Lymphoid leukemia
035006	Malignant neoplasm of spinal cord
252000	Malaise and fatigue
035004	Malignant neoplasm of cerebellum
041003	Malignant neoplasm of adrenal gland
909	Malignant neoplasm of brain
035005	Malignant neoplasm of brain stem
035007	Malignant neoplasm of cranial nerves
035002	Malignant neoplasm of meninges
035001	Malignant neoplasm of peripheral nerves
041001	Malignant neoplasm of retina
043000	Malignant neoplasm without specification of site
052001	Malnutrition
213002	Malposition of heart and cardiac apex
136003	Mandibular hypo or hyperplasia
039021	Mast cell leukemia
187001	Maternal care due to malposition; malpresentation
039014	Mature b-cell leukemia
238004	Mechanical complication gastrostomy
237013	Mechanical complication of cardiac device, implant, and graft
237014	Mechanical complication of nervous system device, implant, and graft
214017	Meckel's diverticulum
224019	Meconium aspiration
224030	Meconium obstruction in fetus and newborn
256000	Medical examination/evaluation
022000	Melanomas of skin
153008	Melena
076000	Meningitis (except that caused by tuberculosis or sexually transmitted disease)
173000	Menopausal disorders
171000	Menstrual disorders
217012	Microtia
670000	Miscellaneous mental health disorders
907	Mitral valve disorders
039017	Monocytic leukemia
657000	Mood disorders
657002	Mood disorders (bipolar disorder)
657003	Mood disorders (major depressive disorder)
657001	Mood disorders (manic episodes)
111001	Moyamoya disease
058005	Mucopolysaccharidosis
040000	Multiple myeloma
080000	Multiple sclerosis
004000	Mycoses
039023	Myelodysplastic disease
044001	Myelodysplastic syndrome
039016	Myeloid leukemia
039015	Myeloid sarcoma
039018	Myelomonocytic leukemia
N/A	N/A
250000	Nausea and vomiting
903	Necrotizing enterocolitis
224016	Neonatal aspiration, other
224023	Neonatal candidiasis
224027	Neonatal hemorrhage
222003	Neonatal hyperbilirubinemia
224013	Neonatal hypoglycemia
222002	Neonatal jaundice w/ preterm delivery
224010	Neonatal pneumonia
224045	Neonatal skin infection
224022	Neonatal tachycardia
224024	Neonatal UTI
044002	Neoplasm of other lymphatic and hematopoietic tissues
044003	Neoplasm of uncertain behavior of brain and spinal cord
044004	Neoplasm of uncertain behavior of pituitary gland and craniopharyngeal duct
044000	Neoplasms of unspecified nature or uncertain behavior
156000	Nephritis; nephrosis; renal sclerosis
156004	Nephrotic syndrome
216000	Nervous system congenital anomalies
162001	Neuromuscular dysfunction of bladder
063001	Neutropenia
038000	Non-Hodgkin's lymphoma
154000	Noninfectious gastroenteritis
224042	Noninfective neonatal diarrhea
167000	Nonmalignant breast conditions
102000	Nonspecific chest pain
224037	Non-traumatic intracranial hemorrhage of newborn
052003	Nutrient element deficiency
052000	Nutritional deficiencies
091003	Nystagmus
058004	Obesity
193000	Ob-related trauma to perineum and vulva
187002	Obstructed labor due to malposition; malpresentation
109006	Occlusion and stenosis of cerebral artery
110000	Occlusion or stenosis of precerebral arteries
651003	OCD
236000	Open wounds of extremities
235000	Open wounds of head; neck; and trunk
652004	Oppositional defiant disorder
090002	Orbital cellulitis
257003	Orthopedic aftercare, other
203000	Osteoarthritis
212005	Osteochondritis dissecans
217024	Osteogenesis imperfecta
206000	Osteoporosis
213012	Ostium secundum atrial septal defect
209000	Other acquired deformities
257000	Other aftercare
111000	Other and ill-defined cerebrovascular disease
104000	Other and ill-defined heart disease
047000	Other and unspecified benign neoplasm
212000	Other bone disease and musculoskeletal deformities
117000	Other circulatory disease
078000	Other CNS infection and poliomyelitis
195000	Other complications of birth; puerperium affecting management of mother
181000	Other complications of pregnancy
217000	Other congenital anomalies
211000	Other connective tissue disease
083007	Other convulsions
162000	Other diseases of bladder and urethra
161000	Other diseases of kidney and ureters
121000	Other diseases of veins and lymphatics
141000	Other disorders of stomach and duodenum
094000	Other ear and sense organ disorders
051000	Other endocrine disorders
091000	Other eye disorders
175000	Other female genital disorders
231000	Other fractures
155000	Other gastrointestinal disorders
064000	Other hematologic conditions
081000	Other hereditary and degenerative nervous system conditions
008000	Other infections; including parasitic
198000	Other inflammatory condition of skin
244000	Other injuries and conditions due to external causes
151000	Other liver diseases
133000	Other lower respiratory disease
166000	Other male genital disorders
237015	Other mechanical complication of other internal orthopedic device, implant, and graft
095000	Other nervous system disorders
023000	Other non-epithelial cancer of skin
204000	Other non-traumatic joint disorders
058000	Other nutritional; endocrine; and metabolic disorders
196000	Other pregnancy and delivery including normal
258000	Other screening for suspected conditions (not mental disorders or infectious disease)
200000	Other skin disorders
134000	Other upper respiratory disease
905	Otitis media
172000	Ovarian cyst
211004	Pain in limb
152000	Pancreatic disorders (not diabetes)
082000	Paralysis
145001	Paralytic ileus
079000	Parkinson`s disease
213003	Partial anomalous pulmonary venous connection
083003	Partial epilepsy w with w/o intractable epilepsy
213030	Patent ductus arteriosus
207000	Pathological fracture
217022	Pectus excavatum
168001	Pelvic inflammatory disease
121003	Pelvic varices
215001	Penile anomalies, other
155006	Perforation of intestine
092002	Perforation of tympanic membrane
097000	Peri-; endo-; and myocarditis; cardiomyopathy (except that caused by tuberculosis or sexually transmitted disease)
136002	Periapical abscess w or w/o sinus
224012	Perinatal chronic respiratory disease
224009	Perinatal congenital infections
224025	Perinatal infections, other
224047	Perinatal intestinal perforation
114000	Peripheral and visceral atherosclerosis
148000	Peritonitis and intestinal abscess
124002	Peritonsillar abscess
213006	Persistent fetal circulation
109001	Persistent migraine
238005	Persistent postoperative fistula
658000	Personality disorders
003001	Pertussis
118000	Phlebitis; thrombophlebitis and thromboembolism
651002	Phobias
197002	Pilonidal cyst w or w/o abscess
039004	Plasma cell leukemia
130002	Pleural effusion
130000	Pleurisy; pneumothorax; pulmonary collapse
910	Pneumonia
243000	Poisoning by nonmedicinal substances
242000	Poisoning by other medications and drugs
241000	Poisoning by psychotropic agents
215011	Polycystic kidney
217005	Polydactyly of fingers and toes
191000	Polyhydramnios and other problems of amniotic cavity
179000	Postabortion complications
651001	Posttraumatic stress disorder
186001	Pre-existing type 1 diabetes complicating pregnancy
186002	Pre-existing type 2 diabetes complicating pregnancy
219010	Preterm newborn
189000	Previous c-section
224006	Primary apnea of newborn
170000	Prolapse of female genital organs
185000	Prolonged pregnancy
039009	Prolymphocytic leukemia of b-cell type
039012	Prolymphocytic leukemia of t-cell type
133001	Pulmonary fibrosis
103000	Pulmonary heart disease
096004	Pulmonary valve disorders
200005	Pyogenic granuloma of skin and subcutaneous tissue
045001	Radiotherapy encounter
200006	Rashes
156002	Recurrent and persistent hematuria
166003	Redundant prepuce and phimosis
254000	Rehabilitation care; fitting of prostheses; and adjustment of devices
259000	Residual codes; unclassified
211006	Residual foreign body in soft tissue
238006	Respiratory complications NEC
224011	Respiratory distress of newborn
221000	Respiratory distress syndrome in newborn
224007	Respiratory failure of newborn
131000	Respiratory failure; insufficiency; arrest
224008	Respiratory problems after birth, other
087000	Retinal detachments; defects; vascular occlusion; and retinopathy
134004	Retropharyngeal abscess
202000	Rheumatoid arthritis and related disease
659000	Schizophrenia and other psychotic disorders
904	Scoliosis
663000	Screening and history of mental health and substance abuse codes
121002	Scrotal varices
042000	Secondary malignancies
042002	Secondary malignant neoplasm of bone/bone marrow
042001	Secondary malignant neoplasm of lung
083001	Seizures w and w/o intractable epilepsy
002002	Sepsis of newborn
002000	Septicemia (except in labor)
009000	Sexually transmitted infections (not HIV or hepatitis)
249000	Shock
211005	Short Achilles tendon (acquired)
219000	Short gestation; low birth weight; and fetal growth retardation
058002	Short stature
061000	Sickle cell anemia
061002	Sickle cell disease w/o crisis
061001	Sickle cell disease with crisis
083005	Simple febrile convulsions
228000	Skull and face fractures
259002	Sleep apnea
259001	Sleep disturbances
224040	Specified conditions originating in perinatal period
216004	Specified congenital anomalies of spinal cord, other
224038	Specified perinatal digestive disorders
166001	Specified types of hydrocele
216003	Spina bifida with hydrocephalus - lumbar region
227000	Spinal cord injury
205000	Spondylosis; intervertebral disc disorders; other back problems
177000	Spontaneous abortion
130003	Spontaneous pneumothorax
232000	Sprains and strains
083004	Status epilepticus
134003	Stenosis of larynx
091005	Stenosis of nasolacrimal duct, acquired
224048	Stillbirth
091004	Strabismus
126001	Streptococcal sore throat
138003	Stricture and stenosis of esophagus
134006	Stridor
109002	Subarachnoid hemorrhage
223003	Subarachnoid hemorrhage due to birth trauma
223001	Subdural and cerebral hemorrhage due to birth trauma
109004	Subdural, extradural & intracranial hemorrhage
121001	Sublingual varices
661000	Substance-related disorders
662000	Suicide and intentional self-inflicted injury
239000	Superficial injury; contusion
229001	Supracondylar fracture of humerus
200007	Swelling, mass, or lump in head and neck
245000	Syncope
217023	Syndactyly of fingers without fusion of bone
211001	Synovitis & tenosynovitis, unspecified
210000	Systemic lupus erythematosus and connective tissue disorders
224005	Tetanus neonatorum
213014	Tetralogy of Fallot
059002	Thalassemia
062004	Thrombocytopenia, unspecified
048000	Thyroid disorders
214006	Tongue tie
166002	Torsion of testis and spermatic cord
213004	Total anomalous pulmonary venous connection
243001	Toxic effect of venom
151001	Toxic liver disease
003002	Toxic shock syndrome
214001	Tracheoesophageal fistula, esophageal atresia and stenosis, congenital
238007	Tracheostomy complications, other
259003	Transient alteration of awareness
112000	Transient cerebral ischemia
211003	Transient synovitis
224018	Transient tachypnea of newborn
224029	Transitory neonatal electrolyte disturbances
213001	Transposition of great vessels
213019	Tricuspid atresia and stenosis, congenital
096003	Tricuspid valve disorders
211002	Trigger finger
001000	Tuberculosis
049001	Type 1 diabetes mellitus w/o complications
050002	Type 1 diabetes mellitus with complications
049002	Type 2 diabetes mellitus w/o complications
050003	Type 2 diabetes mellitus with complications
144002	Ulcerative colitis
192000	Umbilical cord complication
143002	Umbilical hernia
215005	Undescended testis
156005	Unspecified nephritic syndrome
161003	Ureteric obstruction
215002	Ureteric obstruction, other
162003	Urethral fistula
162002	Urethral stricture, unspecified
159000	Urinary tract infections
119000	Varicose veins of lower extremity
121006	Varicose veins of other specified sites
217026	Vascular hamartomas
213011	Ventricular septal defect
161001	Vesicoureteral reflux unspecified or w/o reflux nephropathy
007000	Viral infection
007001	Viral infection (mumps)
007002	Viral infection(infectious mononucleosis)
007003	Viral infection(viral warts)
076002	Viral meningitis
052002	Vitamin deficiency
145003	Volvulus
224004	Vomiting of newborn
121004	Vulval varices
133004	Wheezing
057003	Wiskott-Aldrich syndrome
